# Supplementary material for: Effect of Different Types of Sequence Data on Palaeognath Phylogeny
Source: Genome Biol Evol. 2023 May 25;15(6):evad092. doi: 10.1093/gbe/evad092 (PMC10262969; doi:10.1093/gbe/evad092)
Supplement: evad092_Supplementary_Data [file evad092_supplementary_data.zip]

Archive with 2 entries (2 files):
- tables_sup.xlsx
- figures_sup.pdf
