# Supplementary material for: Effect of Different Types of Sequence Data on Palaeognath Phylogeny
Source: Genome Biol Evol. 2023 May 25;15(6):evad092. doi: 10.1093/gbe/evad092 (PMC10262969; doi:10.1093/gbe/evad092)
Supplement: evad092_Supplementary_Data [file evad092_supplementary_data.zip › tables_sup.xlsx]

## Sheet: TableS1
Table S1: Properties of data sets used.
Dataset		No. loci	No. species						No. sites						No. parsimony informative sites						Missp				GC content
	Codon position
			All	Average			Min	Max	Total	Average			Min	Max	Total	Average			Min	Max	Total	Average			Average
		All set
CNEE		12676	15	14.9073	±	0.291102	13	15	4794547	378.238	±	149.076	250	8059	262342	20.696	±	15.4593	1	1091	0.030275	0.021271	±	0.031723	0.373197	±	0.04773
intron		4941	15	14.5003	±	0.500051	14	15	27776584	5621.65	±	7190.84	156	44284	6041507	1222.73	±	1492.7	37	11096	0.266207	0.207384	±	0.070396	0.427379	±	0.07082
UCE		2982	15	14.5704	±	0.554543	12	15	7945023	2664.33	±	667.074	1346	11039	1268739	429.16	±	174.113	24	1787	0.196368	0.153114	±	0.098308	0.39197	±	0.043346
CDS	C123	6837	14	13.7356	±	0.65221	8	14	15651981	2289.31	±	1732.88	360	18828	1537103	224.821	±	200.851	9	2625	0.163598	0.150623	±	0.104939	0.487874	±	0.063499
	C12	6837	14	13.7356	±	0.65221	8	14	10434714	1526.21	±	1155.26	240	12552	484471	70.8602	±	85.9583	0	1388	0.163596	0.15062	±	0.104939	0.467403	±	0.039021
	C3	6837	14	13.7356	±	0.65221	8	14	5217267	763.093	±	577.62	120	6276	1052632	153.961	±	128.666	9	1600	0.163603	0.150629	±	0.10494	0.528817	±	0.14176
		Norecomb set
CNEE		12561	15	14.9075	±	0.290851	13	15	4734794	376.944	±	146.423	250	8059	257037	20.4631	±	14.6019	1	1091	0.029547	0.020886	±	0.030539	0.373005	±	0.047582
intron		1802	15	14.6454	±	0.478527	14	15	4335265	2405.81	±	2736.68	156	32155	947861	526.005	±	547.299	37	6687	0.227585	0.188156	±	0.072365	0.44677	±	0.084558
UCE		1363	15	14.6566	±	0.534635	12	15	3434146	2519.55	±	456.288	1435	6213	476999	369.537	±	129.714	24	971	0.1626	0.131996	±	0.085391	0.382123	±	0.037915
CDS	C123	5374	14	13.7337	±	0.659643	8	14	11160875	2076.83	±	1500.93	360	18828	1041063	193.722	±	163.347	9	2015	0.163982	0.150631	±	0.106065	0.485826	±	0.062343
	C12	5374	14	13.7337	±	0.659643	8	14	7440627	1384.56	±	1000.63	240	12552	320877	59.7092	±	71.2072	0	969	0.16398	0.150629	±	0.106065	0.464998	±	0.038301
	C3	5374	14	13.7337	±	0.659643	8	14	3720248	692.268	±	500.308	120	6276	720186	134.013	±	104.375	9	1145	0.163985	0.150636	±	0.106065	0.527482	±	0.140287
All-set: loci in which there are long relative or actual branch lengths for some species were excluded (see Materials and Methods).
Norecomb-set: loci in which recombination among the five groups of palaeognaths was detected were excluded from the All-set.

## Sheet: TableS2
Table S2: Branch lengths of species for different datasets
Dataset	Codon position	Species		All									Norecoomb
				No. loci	Concatenated	Average per locus			CV	Min	Max		No. loci	Concatenated	Average per locus			CV	Min	Max
CNEE		aptHaa		12676	0.010762	0.011207	±	0.008976	0.800876	4e-06	0.267754		12561	0.010686	0.011161	±	0.008867	0.794439	4e-06	0.267754
		aptOwe		12676	0.010902	0.011354	±	0.009004	0.793001	4e-06	0.274143		12561	0.010823	0.011304	±	0.008882	0.785789	4e-06	0.274143
		aptRow		12676	0.010799	0.011256	±	0.008998	0.799403	3e-06	0.270278		12561	0.010725	0.011207	±	0.008862	0.79071	3e-06	0.270278
		aptMan		11534	0.010988	0.011468	±	0.009084	0.792085	4e-06	0.26406		11432	0.010913	0.01142	±	0.008938	0.782661	4e-06	0.26406
		casCas		12676	0.010337	0.010927	±	0.009682	0.886065	3e-06	0.253769		12561	0.010211	0.010831	±	0.009252	0.854224	3e-06	0.186056
		droNov		12676	0.011811	0.012483	±	0.010361	0.830039	3e-06	0.200297		12561	0.011689	0.01239	±	0.010011	0.808029	3e-06	0.190798
		rheAme		12676	0.018135	0.01922	±	0.016703	0.869007	3e-06	0.375578		12561	0.017993	0.01911	±	0.016283	0.852063	3e-06	0.375578
		rhePen		12676	0.018755	0.019836	±	0.016891	0.851558	3e-06	0.397236		12561	0.01859	0.019697	±	0.016335	0.829326	3e-06	0.397236
		anoDid		12643	0.025834	0.027202	±	0.017715	0.651233	3e-06	0.569219		12528	0.025669	0.027071	±	0.017503	0.646544	3e-06	0.569219
		eudEle		12676	0.032164	0.034943	±	0.033246	0.951446	5e-06	0.712665		12561	0.03179	0.034614	±	0.032743	0.945949	5e-06	0.712665
		tinGut		12676	0.027789	0.029786	±	0.025425	0.853595	5e-06	0.448935		12561	0.02744	0.029494	±	0.024813	0.841302	5e-06	0.448935
		notPer		12676	0.030946	0.033408	±	0.028965	0.867012	5e-06	0.486169		12561	0.030597	0.033123	±	0.028418	0.857967	5e-06	0.486169
		cryCin		12676	0.028383	0.030661	±	0.028853	0.941023	5e-06	0.609849		12561	0.028033	0.03035	±	0.028191	0.928874	5e-06	0.609849
		strCam		12676	0.018405	0.019248	±	0.013405	0.696415	2e-06	0.23982		12561	0.018304	0.019177	±	0.013254	0.69114	2e-06	0.23982
		galGal		12676	0.047754	0.051718	±	0.035839	0.69296	2e-06	1.06636		12561	0.047527	0.051477	±	0.034981	0.679558	2e-06	1.06636
intron		aptHaa		4941	0.043329	0.044963	±	0.014577	0.324208	0.009068	0.264995		1802	0.041136	0.044841	±	0.016214	0.361581	0.009068	0.163235
		aptOwe		4941	0.043541	0.045192	±	0.014577	0.322556	0.009068	0.244116		1802	0.041369	0.045112	±	0.016378	0.363042	0.009068	0.170861
		aptRow		4941	0.043379	0.045076	±	0.014532	0.322398	0.010925	0.246522		1802	0.04136	0.045197	±	0.016557	0.366339	0.010925	0.171959
		aptMan		2502	0.043632	0.044937	±	0.015636	0.347951	0.010925	0.267073		1186	0.041618	0.045407	±	0.016618	0.365967	0.010925	0.149911
		casCas		4941	0.052979	0.056552	±	0.019784	0.34984	0.011855	0.28235		1802	0.050803	0.057383	±	0.02298	0.400469	0.011855	0.28235
		droNov		4941	0.056593	0.060043	±	0.020196	0.336363	0.013703	0.253414		1802	0.054462	0.06101	±	0.023771	0.389629	0.013703	0.252915
		rheAme		4941	0.092629	0.095783	±	0.025342	0.264574	0.012972	0.379422		1802	0.088579	0.094198	±	0.027432	0.29122	0.012972	0.379422
		rhePen		4941	0.093188	0.096275	±	0.025492	0.264782	0.016614	0.427331		1802	0.088971	0.094474	±	0.027236	0.288292	0.016614	0.379499
		anoDid		4911	0.097522	0.103165	±	0.026473	0.256611	0.034759	0.326648		1779	0.093706	0.10279	±	0.031506	0.306505	0.034759	0.326648
		eudEle		4941	0.204011	0.2311	±	0.093428	0.404274	0.02274	0.959035		1802	0.196925	0.236135	±	0.107353	0.454623	0.02274	0.844035
		tinGut		4941	0.18044	0.19989	±	0.071969	0.360046	0.037173	0.821942		1802	0.172057	0.200495	±	0.080218	0.400101	0.037173	0.74943
		notPer		4941	0.206688	0.231229	±	0.089397	0.386615	0.044294	0.988942		1802	0.195706	0.233125	±	0.10244	0.439419	0.044294	0.988942
		cryCin		4941	0.1873	0.208603	±	0.077277	0.370451	0.047875	0.895628		1802	0.179165	0.210934	±	0.086584	0.41048	0.047875	0.804415
		strCam		4941	0.092946	0.095177	±	0.026027	0.273458	0.019884	0.446347		1802	0.088272	0.092957	±	0.026313	0.283065	0.019884	0.331859
		galGal		4941	0.409085	0.471593	±	0.180373	0.382476	0.045191	2.1852		1802	0.409118	0.499064	±	0.219359	0.439541	0.045191	2.1852
UCE		aptHaa		2975	0.032901	0.032316	±	0.016289	0.504058	0.001907	0.224271		1362	0.027869	0.028062	±	0.010224	0.364345	0.001907	0.118986
		aptOwe		2976	0.033089	0.032537	±	0.016473	0.506301	0.001907	0.224054		1358	0.028009	0.028212	±	0.010215	0.362082	0.001907	0.116258
		aptRow		2981	0.032986	0.032392	±	0.016139	0.49825	0.001433	0.218916		1363	0.027964	0.028149	±	0.010166	0.361167	0.001433	0.118158
		aptMan		1933	0.033116	0.029859	±	0.011614	0.388942	0.001433	0.133046		997	0.028157	0.027461	±	0.009167	0.33383	0.001433	0.089031
		casCas		2972	0.03971	0.039736	±	0.023031	0.579595	4e-06	0.267245		1359	0.032435	0.033193	±	0.012764	0.384533	0.000953	0.134738
		droNov		2971	0.042988	0.043001	±	0.024036	0.558958	0.001468	0.285493		1354	0.035537	0.036248	±	0.013404	0.369798	0.002855	0.133415
		rheAme		2968	0.065968	0.065337	±	0.029588	0.45285	0.002968	0.304113		1355	0.058499	0.057021	±	0.019606	0.343833	0.004763	0.184408
		rhePen		2967	0.066525	0.065815	±	0.029353	0.445986	2e-06	0.309675		1357	0.059064	0.057553	±	0.01961	0.340722	0.006899	0.182504
		anoDid		2970	0.075033	0.076149	±	0.029818	0.391571	0.000538	0.462883		1354	0.067173	0.068733	±	0.020711	0.301327	0.008282	0.195061
		eudEle		2972	0.144748	0.150635	±	0.086098	0.571568	0.004918	0.802477		1359	0.117116	0.120075	±	0.048834	0.406694	0.007593	0.566831
		tinGut		2866	0.125461	0.128698	±	0.074007	0.575046	0.002858	0.87049		1322	0.101767	0.103538	±	0.044094	0.425871	0.00756	0.526672
		notPer		2965	0.144238	0.149841	±	0.083776	0.559098	0.001312	0.86594		1355	0.117266	0.120424	±	0.050593	0.420125	0.008295	0.560045
		cryCin		2969	0.132084	0.13747	±	0.080793	0.587718	0.002287	1.02027		1356	0.106535	0.109273	±	0.045284	0.414413	0.008898	0.554156
		strCam		2982	0.066043	0.064559	±	0.026701	0.41359	2e-06	0.46999		1363	0.06045	0.058951	±	0.019483	0.330494	0.002422	0.144173
		galGal		2982	0.234517	0.232487	±	0.121265	0.5216	2e-06	0.991354		1363	0.206379	0.204586	±	0.094505	0.461935	0.007782	0.811656
CDS	C123	aptHaa		6714	0.018752	0.019474	±	0.010051	0.516102	0.001854	0.096199		5275	0.018015	0.018806	±	0.00955	0.507845	0.002256	0.096199
		aptOwe		6687	0.01886	0.019569	±	0.010013	0.511678	0.001709	0.10591		5252	0.01813	0.018916	±	0.009556	0.505199	0.001709	0.10591
		aptRow		6681	0.018612	0.019293	±	0.009791	0.507509	0.001708	0.103624		5248	0.017895	0.018673	±	0.00939	0.502855	0.001708	0.103624
		casCas		6706	0.02213	0.023549	±	0.012676	0.538289	0.002351	0.15497		5269	0.021287	0.022812	±	0.012076	0.529394	0.002631	0.139326
		droNov		6837	0.023449	0.024916	±	0.0135	0.541805	0.002403	0.207021		5374	0.022611	0.024164	±	0.012832	0.531038	0.002524	0.174494
		rheAme		6704	0.032539	0.03265	±	0.014963	0.458294	0.003551	0.176539		5265	0.031648	0.031787	±	0.014074	0.442749	0.003551	0.169472
		rhePen		6761	0.032954	0.033139	±	0.014913	0.450001	0.003172	0.171165		5314	0.032058	0.032243	±	0.014049	0.435737	0.003551	0.171165
		anoDid		6511	0.040513	0.041579	±	0.017217	0.414083	0.006982	0.18376		5135	0.038862	0.040387	±	0.016779	0.415461	0.006982	0.18376
		eudEle		6686	0.086081	0.091606	±	0.049459	0.539912	0.012538	0.467038		5256	0.079453	0.085785	±	0.045126	0.526028	0.012538	0.467038
		tinGut		6577	0.077823	0.081691	±	0.042382	0.518812	0.009918	0.39321		5173	0.071853	0.076599	±	0.03842	0.50158	0.009918	0.391653
		notPer		6659	0.089803	0.094863	±	0.05146	0.542469	0.013354	0.750102		5222	0.08206	0.088422	±	0.047314	0.535093	0.013354	0.750102
		cryCin		6713	0.081386	0.086728	±	0.047049	0.542493	0.01009	0.46816		5274	0.074927	0.081078	±	0.042953	0.529776	0.01009	0.46816
		strCam		6837	0.032474	0.03263	±	0.014655	0.449133	0.003075	0.17879		5374	0.031554	0.031712	±	0.014066	0.443548	0.003075	0.17879
		galGal		6837	0.131953	0.141858	±	0.079935	0.563488	0.012555	0.913079		5374	0.126992	0.136565	±	0.075611	0.553663	0.012555	0.78429
	C12	aptHaa		6714	0.009912	0.010136	±	0.009064	0.894185	2e-06	0.104508		5275	0.009377	0.009615	±	0.008726	0.90746	2e-06	0.104508
		aptOwe		6687	0.009965	0.010198	±	0.009022	0.884759	2e-06	0.11242		5252	0.009444	0.009698	±	0.00874	0.901239	2e-06	0.11242
		aptRow		6681	0.009844	0.010075	±	0.008902	0.883569	2e-06	0.113592		5248	0.009339	0.009606	±	0.008632	0.898573	2e-06	0.113592
		casCas		6706	0.010909	0.011862	±	0.010901	0.919012	4e-06	0.123622		5269	0.010314	0.011291	±	0.010485	0.928667	4e-06	0.123622
		droNov		6837	0.011667	0.012656	±	0.011619	0.918054	3e-06	0.16502		5374	0.01111	0.012097	±	0.011215	0.927102	3e-06	0.16502
		rheAme		6704	0.01607	0.015324	±	0.013655	0.891079	1e-06	0.172774		5265	0.015177	0.014514	±	0.013105	0.902927	1e-06	0.172774
		rhePen		6761	0.016342	0.015631	±	0.013529	0.865526	1e-06	0.175532		5314	0.015484	0.014827	±	0.013058	0.88068	1e-06	0.175532
		anoDid		6511	0.018293	0.019211	±	0.015367	0.799883	4e-06	0.168251		5135	0.017416	0.018454	±	0.015137	0.820255	4e-06	0.168251
		eudEle		6686	0.039025	0.040847	±	0.036322	0.88923	5e-06	0.40626		5256	0.035516	0.037622	±	0.033725	0.896412	5e-06	0.40626
		tinGut		6577	0.034975	0.036208	±	0.03101	0.856442	3e-06	0.31982		5173	0.031905	0.033409	±	0.028627	0.856879	3e-06	0.25149
		notPer		6659	0.03949	0.041219	±	0.036937	0.896111	5e-06	0.494805		5222	0.035418	0.037671	±	0.034512	0.91613	5e-06	0.494805
		cryCin		6713	0.036542	0.038425	±	0.033908	0.882437	5e-06	0.358588		5274	0.033229	0.035355	±	0.031393	0.887921	5e-06	0.358588
		strCam		6837	0.015416	0.015037	±	0.01323	0.879844	2e-06	0.138055		5374	0.014663	0.014242	±	0.012784	0.897646	2e-06	0.138055
		galGal		6837	0.061899	0.064564	±	0.062794	0.972584	2e-06	0.737644		5374	0.058304	0.061135	±	0.060655	0.992142	2e-06	0.737644
	C3	aptHaa		6714	0.035809	0.038337	±	0.019721	0.514416	4e-06	0.333142		5275	0.034757	0.037364	±	0.019351	0.517917	4e-06	0.333142
		aptOwe		6687	0.036025	0.03852	±	0.019806	0.514179	4e-06	0.337231		5252	0.034969	0.037571	±	0.019495	0.5189	4e-06	0.337231
		aptRow		6681	0.035529	0.037918	±	0.019309	0.509224	3e-06	0.350298		5248	0.034477	0.03701	±	0.018997	0.513287	3e-06	0.350298
		casCas		6706	0.043441	0.048315	±	0.026417	0.546777	0.003337	0.454268		5269	0.042242	0.047222	±	0.025948	0.549496	0.003337	0.454268
		droNov		6837	0.045871	0.050825	±	0.027847	0.547896	0.003799	0.483243		5374	0.044614	0.049676	±	0.027291	0.549382	0.003799	0.483243
		rheAme		6704	0.065852	0.066252	±	0.025349	0.38262	0.00678	0.467672		5265	0.065096	0.06523	±	0.023958	0.367279	0.00678	0.319856
		rhePen		6761	0.066541	0.066982	±	0.025595	0.382123	0.007827	0.516278		5314	0.065712	0.06585	±	0.023855	0.362259	0.00822	0.308568
		anoDid		6511	0.08329	0.088327	±	0.035695	0.404126	0.014291	0.572678		5135	0.080378	0.086239	±	0.035088	0.406867	0.014291	0.572678
		eudEle		6686	0.179662	0.20813	±	0.127515	0.612666	0.021931	2.12769		5256	0.166922	0.195629	±	0.117271	0.599455	0.021931	1.92326
		tinGut		6577	0.162522	0.180692	±	0.09966	0.551544	0.011563	1.77011		5173	0.150891	0.170481	±	0.093715	0.549711	0.011563	1.77011
		notPer		6659	0.190606	0.216286	±	0.126784	0.586188	0.023101	2.07237		5222	0.175576	0.202759	±	0.118353	0.583711	0.023101	2.07237
		cryCin		6713	0.170351	0.195888	±	0.119907	0.612119	0.018921	1.99789		5274	0.157703	0.184022	±	0.113394	0.616195	0.018921	1.99789
		strCam		6837	0.066634	0.066911	±	0.025142	0.375751	2e-06	0.325379		5374	0.06554	0.06589	±	0.024905	0.377969	2e-06	0.307997
		galGal		6837	0.272892	0.314683	±	0.184937	0.587692	0.039759	2.70198		5374	0.265196	0.304679	±	0.176026	0.577742	0.039759	2.70198
The sum of branch lengths to each species from the common ancestral node of palaeognaths excluding ostrich as well as chicken (outgroup) is shown.
All: Loci in which some species had long branches were excluded.
Norecomb: loci In which recombination among the five groups of palaeognaths was detected were excluded from the ALL set.
CV: coefffient of variation
Species names were abbreviated as follows: aptHaa, great spotted kiwi; aptOwe, little spotted kiwi; aptRow, Okarito brown kiwi; aptMan, North Island brown kiwi; casCas, southern cassowary; droNov, emu; rheAme, greater rhea; rhePen, lesser rhea; anoDid, little bush moa; eudEle, elegant crested tinamou; tinGut, white-throated tinamou; notPer, Chilean tinamou; cryCin, thicket tinamou; strCam, ostric…

## Sheet: table S3
Table S3: Result of computer simulation when sequence length was 300.
The number of replications was 10,000 for CNEE, Intron, and UCE, and 5,000 for C123, C12, and C3 for L = 300 and 1,000 for all the data sets for L = 600, 900, 1800.
Data set	Model	Constructed	L = 300																	L = 600																	L = 900
	tree	tree	Outgroup																	Outgroup																	Outgroup
			Chicken and ostrich				Ostrich				Chicken				No outgroup					Chicken and ostrich				Ostrich				Chicken				No outgroup					Chicken and ostrich				Ostrich				Chicken				No outgroup
			PC	DRF			PC	DRF			PC	DRF			PC	DRF				PC	DRF			PC	DRF			PC	DRF			PC	DRF				PC	DRF			PC	DRF			PC	DRF			PC
CNEE	T1	T1	0.0026	10.3008	±	3.45964	0.0045	8.6764	±	3.20567	0.0036	8.8118	±	3.21086	0.0161	6.64196	±	3.11105		0.019	7.358	±	3.06745	0.02	6.002	±	2.77483	0.014	6.142	±	2.73922	0.101	4.154	±	2.63424		0.029	5.994	±	2.67191	0.051	4.822	±	2.39626	0.026	4.94	±	2.37193	0.178
		T2	0.0018	10.5352	±	3.39969	0.0023	8.9356	±	3.14859	0.0023	9.071	±	3.1567	0.0115	6.86263	±	3.07844		0.005	7.768	±	2.84856	0.005	6.522	±	2.56634	0.008	6.564	±	2.58468	0.06	4.5	±	2.48277		0.009	6.532	±	2.44191	0.017	5.396	±	2.20727	0.008	5.498	±	2.19199	0.09
		T3	0.0015	10.5592	±	3.37124	0.0019	8.9538	±	3.1451	0.0012	9.0852	±	3.14059	0.0116	6.8663	±	3.08294		0.005	7.742	±	2.82017	0.006	6.462	±	2.54815	0.002	6.546	±	2.55664	0.063	4.42	±	2.49275		0.011	6.492	±	2.44211	0.016	5.408	±	2.28884	0.012	5.44	±	2.24932	0.108
		T4	0.0018	10.3968	±	3.44809	0.0062	8.686	±	3.21136	0.0048	8.7486	±	3.25076						0.006	7.526	±	2.98467	0.02	6.104	±	2.73142	0.023	6.182	±	2.78471						0.019	6.22	±	2.6181	0.037	4.974	±	2.36409	0.044	4.954	±	2.46819
		T5	0.0024	10.5464	±	3.40003	0.0049	8.8344	±	3.18044	0.0037	8.9784	±	3.18216						0.01	7.728	±	2.90628	0.012	6.388	±	2.6108	0.008	6.446	±	2.62373						0.016	6.48	±	2.51076	0.018	5.368	±	2.1848	0.02	5.398	±	2.26246
		T6	0.0014	10.5506	±	3.38455	0.0043	8.841	±	3.15945	0.0042	8.963	±	3.19356						0.004	7.776	±	2.81669	0.009	6.432	±	2.57915	0.015	6.396	±	2.66125						0.007	6.48	±	2.48189	0.022	5.256	±	2.36052	0.019	5.328	±	2.25599
		T7	0.0008	10.4438	±	3.40009	0.0031	8.7552	±	3.18187	0.0041	8.8426	±	3.20179						0.005	7.592	±	2.94248	0.01	6.172	±	2.66412	0.015	6.24	±	2.66787						0.011	6.314	±	2.54713	0.02	5.096	±	2.32641	0.032	5.11	±	2.38361
		T8	0.0007	10.6256	±	3.37357	0.0018	8.9224	±	3.16022	0.0026	9.0392	±	3.18928						0.003	7.722	±	2.87593	0.013	6.38	±	2.60737	0.009	6.454	±	2.62846						0.006	6.472	±	2.48664	0.009	5.39	±	2.19744	0.021	5.348	±	2.31954
		T9	0.0014	10.6058	±	3.38765	0.0031	8.9108	±	3.14824	0.0032	9.0096	±	3.20838						0.007	7.796	±	2.85772	0.01	6.484	±	2.61009	0.016	6.422	±	2.71612						0.008	6.512	±	2.45925	0.016	5.266	±	2.28877	0.02	5.336	±	2.25481
		T10	0.0015	10.5306	±	3.39659	0.0053	8.8264	±	3.1947	0.0031	8.9548	±	3.19321						0.005	7.77	±	2.84942	0.018	6.372	±	2.65569	0.014	6.428	±	2.60914						0.009	6.556	±	2.43491	0.017	5.36	±	2.2511	0.015	5.424	±	2.26658
		T11	0.002	10.5628	±	3.41848	0.0049	8.8452	±	3.20267	0.0039	8.9216	±	3.23105						0.006	7.698	±	2.91364	0.02	6.296	±	2.69214	0.019	6.378	±	2.7226						0.012	6.454	±	2.49401	0.029	5.26	±	2.33106	0.027	5.218	±	2.37278
		T12	0.0025	10.4582	±	3.44854	0.0053	8.7228	±	3.21587	0.0055	8.8626	±	3.25635						0.01	7.564	±	2.99113	0.015	6.164	±	2.73287	0.024	6.188	±	2.82925						0.015	6.216	±	2.60464	0.043	4.956	±	2.40579	0.034	5.092	±	2.33688
		T13	0.0014	10.5594	±	3.37091	0.0039	8.856	±	3.17973	0.0036	8.9764	±	3.18064						0.006	7.78	±	2.82977	0.014	6.4	±	2.61052	0.009	6.44	±	2.60099						0.007	6.542	±	2.4356	0.023	5.356	±	2.30967	0.019	5.38	±	2.29714
		T14	0.0011	10.5676	±	3.42319	0.0043	8.8566	±	3.18855	0.0052	8.929	±	3.23258						0.004	7.734	±	2.89234	0.014	6.384	±	2.65096	0.016	6.408	±	2.71162						0.008	6.48	±	2.49797	0.025	5.244	±	2.30169	0.026	5.232	±	2.37483
		T15	0.0018	10.4828	±	3.4442	0.0044	8.7458	±	3.22373	0.0038	8.8996	±	3.23898						0.01	7.526	±	3.01802	0.023	6.148	±	2.7191	0.02	6.25	±	2.74318						0.023	6.202	±	2.62795	0.027	5.064	±	2.31544	0.036	5.118	±	2.35959
	T2	T1	0.0013	10.5342	±	3.36942	0.0005	9.00349	±	3.14753	0.0019	9.0734	±	3.1612	0.0208	6.8762	±	3.07194		0.006	7.434	±	2.83614	0.012	6.106	±	2.5922	0.006	6.184	±	2.58395	0.084	4.188	±	2.54463		0.009	6.278	±	2.44391	0.019	5.238	±	2.18452	0.012	5.284	±	2.15685	0.12
		T2	0.0023	10.3706	±	3.46483	0.0009	8.81181	±	3.23117	0.0037	8.901	±	3.2479	0.0268	6.7378	±	3.12478		0.016	7.104	±	2.97288	0.021	5.826	±	2.65571	0.016	5.944	±	2.62216	0.118	3.984	±	2.5342		0.027	5.834	±	2.61061	0.042	4.734	±	2.34579	0.024	4.77	±	2.23251	0.177
		T3	0.0015	10.556	±	3.37141	0.0007	8.9946	±	3.17245	0.0013	9.0914	±	3.14742	0.0203	6.8998	±	3.0854		0.002	7.426	±	2.78609	0.011	6.188	±	2.5399	0.005	6.284	±	2.50232	0.076	4.228	±	2.49043		0.012	6.316	±	2.42364	0.014	5.3	±	2.13789	0.007	5.33	±	2.10131	0.102
		T4	0.0013	10.5064	±	3.40399	0.0015	8.87464	±	3.20503	0.0042	8.8608	±	3.25406						0.01	7.402	±	2.86891	0.02	5.974	±	2.6371	0.02	6.076	±	2.62624						0.011	6.282	±	2.45815	0.019	5.11	±	2.18922	0.029	5.064	±	2.23269
		T5	0.0021	10.486	±	3.40942	0.0021	8.82513	±	3.2378	0.0047	8.9184	±	3.2437						0.012	7.268	±	2.95583	0.022	5.902	±	2.64753	0.024	6.004	±	2.69653						0.023	6.016	±	2.56404	0.036	4.892	±	2.2542	0.03	4.936	±	2.2255
		T6	0.0012	10.5616	±	3.38457	0.0019	8.89368	±	3.20413	0.0045	8.9966	±	3.19415						0.004	7.432	±	2.7866	0.013	6.106	±	2.5922	0.013	6.076	±	2.58009						0.015	6.278	±	2.50219	0.022	5.204	±	2.22426	0.031	5.164	±	2.25081
		T7	0.0007	10.565	±	3.36867	0.0009	8.9616	±	3.16701	0.0036	8.9704	±	3.19677						0.005	7.494	±	2.86569	0.009	6.152	±	2.61835	0.011	6.152	±	2.60762						0.007	6.314	±	2.43297	0.013	5.268	±	2.12902	0.018	5.18	±	2.23889
		T8	0.0008	10.6384	±	3.36011	0.0008	8.97366	±	3.2046	0.003	9.0596	±	3.21009						0.004	7.472	±	2.83712	0.015	6.114	±	2.54981	0.01	6.212	±	2.59881						0.005	6.296	±	2.41955	0.018	5.164	±	2.18217	0.014	5.25	±	2.09903
		T9	0.0009	10.5286	±	3.4275	0.0011	8.85941	±	3.22966	0.0043	8.9474	±	3.26764						0.008	7.314	±	2.86594	0.021	5.956	±	2.65577	0.022	5.944	±	2.65102						0.017	6.076	±	2.57699	0.038	4.91	±	2.34721	0.037	4.918	±	2.26769
		T10	0.0024	10.467	±	3.43084	0.0016	8.82006	±	3.23674	0.0054	8.8742	±	3.24327						0.009	7.284	±	2.98266	0.03	5.978	±	2.68975	0.027	6.004	±	2.69653						0.02	6.052	±	2.57914	0.03	5	±	2.23002	0.045	4.92	±	2.30106
		T11	0.0013	10.5608	±	3.41319	0.0023	8.88162	±	3.23094	0.0045	8.9058	±	3.26352						0.007	7.396	±	2.85295	0.017	6.012	±	2.58429	0.023	6.136	±	2.62381						0.013	6.3	±	2.46497	0.025	5.114	±	2.21448	0.028	5.118	±	2.20157
		T12	0.002	10.5942	±	3.38025	0.0015	8.90955	±	3.22319	0.0032	9.0236	±	3.22088						0.006	7.434	±	2.8319	0.016	6.062	±	2.62889	0.021	6.036	±	2.66792						0.018	6.258	±	2.52504	0.027	5.146	±	2.3013	0.021	5.172	±	2.22517
		T13	0.0013	10.557	±	3.39507	0.0013	8.92034	±	3.21084	0.0031	8.9768	±	3.19795						0.01	7.458	±	2.85909	0.015	6.174	±	2.61008	0.015	6.148	±	2.58627						0.012	6.306	±	2.46829	0.019	5.272	±	2.17503	0.021	5.184	±	2.22421
		T14	0.0024	10.4654	±	3.4737	0.002	8.79911	±	3.25273	0.0069	8.818	±	3.31252						0.011	7.248	±	2.93174	0.028	5.846	±	2.66146	0.025	5.94	±	2.67349						0.014	6.072	±	2.54741	0.041	4.82	±	2.34374	0.043	4.822	±	2.29556
		T15	0.0015	10.6086	±	3.36725	0.0018	8.94129	±	3.20932	0.0045	9.048	±	3.21576						0.011	7.444	±	2.87108	0.014	6.054	±	2.61991	0.022	6.108	±	2.69585						0.014	6.25	±	2.47945	0.031	5.106	±	2.26493	0.027	5.208	±	2.19124
	T3	T1	0.0013	10.4952	±	3.39245	0.0027	8.9348	±	3.16771	0.0015	9.0558	±	3.13462	0.0205	6.8328	±	3.07249		0.002	7.484	±	2.74176	0.007	6.262	±	2.50232	0.005	6.316	±	2.50967	0.064	4.254	±	2.40859		0.01	6.286	±	2.45932	0.012	5.29	±	2.14861	0.01	5.3	±	2.1787	0.115
		T2	0.0017	10.5362	±	3.37088	0.0021	8.952	±	3.17129	0.0024	9.0698	±	3.15406	0.0233	6.8534	±	3.08251		0.007	7.462	±	2.80614	0.007	6.23	±	2.57016	0.007	6.298	±	2.5522	0.073	4.238	±	2.46118		0.008	6.308	±	2.44931	0.015	5.292	±	2.2108	0.008	5.382	±	2.17872	0.097
		T3	0.0022	10.3828	±	3.44863	0.004	8.7944	±	3.24536	0.0024	8.919	±	3.20812	0.0255	6.7354	±	3.11701		0.015	7.152	±	2.93965	0.02	5.87	±	2.63857	0.015	5.976	±	2.5811	0.103	3.954	±	2.42977		0.028	5.902	±	2.63692	0.045	4.836	±	2.35683	0.031	4.928	±	2.29436	0.187
		T4	0.0014	10.4762	±	3.40687	0.0047	8.801	±	3.21345	0.0055	8.8632	±	3.21781						0.006	7.462	±	2.81469	0.012	6.166	±	2.58595	0.016	6.138	±	2.59994						0.013	6.268	±	2.51525	0.024	5.17	±	2.24324	0.024	5.148	±	2.2714
		T5	0.0015	10.5516	±	3.37249	0.0051	8.856	±	3.21265	0.0035	8.9924	±	3.18197						0.009	7.46	±	2.83627	0.016	6.116	±	2.57238	0.012	6.234	±	2.58223						0.009	6.298	±	2.46765	0.023	5.204	±	2.22786	0.024	5.266	±	2.21589
		T6	0.0016	10.4714	±	3.40954	0.0053	8.7804	±	3.24593	0.0046	8.8808	±	3.22298						0.008	7.292	±	2.88081	0.019	5.992	±	2.59667	0.023	5.962	±	2.64756						0.023	6.05	±	2.61387	0.035	4.944	±	2.32428	0.045	4.932	±	2.3835
		T7	0.0009	10.5388	±	3.3603	0.0021	8.8892	±	3.17993	0.0023	8.9656	±	3.15718						0.005	7.49	±	2.79279	0.011	6.164	±	2.57755	0.011	6.214	±	2.56374						0.006	6.36	±	2.42905	0.017	5.274	±	2.20585	0.02	5.242	±	2.2096
		T8	0.0017	10.5378	±	3.4132	0.0034	8.8532	±	3.22085	0.0036	8.977	±	3.22473						0.008	7.364	±	2.89065	0.011	6.028	±	2.57329	0.012	6.112	±	2.60043						0.011	6.116	±	2.5786	0.02	5.002	±	2.24968	0.025	5.064	±	2.30504
		T9	0.0013	10.611	±	3.37037	0.0029	8.9352	±	3.1866	0.0033	9.0162	±	3.20337						0.006	7.506	±	2.83549	0.008	6.264	±	2.55202	0.014	6.162	±	2.61851						0.007	6.274	±	2.49302	0.018	5.198	±	2.24629	0.019	5.184	±	2.27581
		T10	0.0029	10.5236	±	3.37991	0.0061	8.8404	±	3.22955	0.0044	8.954	±	3.18868						0.009	7.434	±	2.8446	0.021	6.066	±	2.63488	0.016	6.192	±	2.60037						0.012	6.332	±	2.45271	0.026	5.22	±	2.26732	0.022	5.252	±	2.21933
		T11	0.0017	10.4472	±	3.46647	0.0058	8.7494	±	3.2647	0.006	8.8362	±	3.28095						0.016	7.31	±	2.93948	0.025	5.98	±	2.67259	0.027	5.994	±	2.65839						0.029	6.058	±	2.65776	0.041	4.914	±	2.36605	0.042	4.956	±	2.39746
		T12	0.0021	10.5548	±	3.41417	0.0046	8.8692	±	3.23096	0.0056	8.9906	±	3.21349						0.006	7.472	±	2.82864	0.016	6.198	±	2.58524	0.018	6.158	±	2.59881						0.017	6.224	±	2.53856	0.03	5.142	±	2.23088	0.029	5.112	±	2.32914
		T13	0.0019	10.4664	±	3.40958	0.0054	8.7828	±	3.25753	0.0045	8.8792	±	3.21684						0.009	7.274	±	2.89366	0.025	5.906	±	2.6507	0.016	6.004	±	2.60898						0.018	6.122	±	2.5604	0.036	5.004	±	2.33183	0.032	5.014	±	2.2937
		T14	0.0018	10.5434	±	3.41302	0.0058	8.8494	±	3.22775	0.0049	8.9122	±	3.24033						0.004	7.46	±	2.85877	0.019	6.18	±	2.62116	0.016	6.128	±	2.63487						0.016	6.254	±	2.54911	0.028	5.154	±	2.28681	0.029	5.172	±	2.3203
		T15	0.0014	10.5778	±	3.40348	0.0044	8.8872	±	3.21924	0.0035	9.0274	±	3.20342						0.006	7.48	±	2.81878	0.013	6.162	±	2.54091	0.013	6.242	±	2.58923						0.016	6.262	±	2.5135	0.019	5.186	±	2.19139	0.029	5.208	±	2.27374
	T4	T1	0.0022	10.3954	±	3.47259	0.0011	8.84407	±	3.22595	0.0022	8.9278	±	3.20933	0.0248	6.7244	±	3.12029		0.007	7.308	±	2.87914	0.016	6.052	±	2.60386	0.007	6.134	±	2.58471	0.098	4.058	±	2.48814		0.018	6	±	2.6501	0.019	4.888	±	2.29101	0.02	4.976	±	2.28312	0.18
		T2	0.0016	10.5244	±	3.43357	0.0014	8.95548	±	3.21614	0.0012	9.0564	±	3.19077	0.0231	6.8518	±	3.1048		0.006	7.484	±	2.83086	0.009	6.232	±	2.55827	0.008	6.32	±	2.5722	0.07	4.244	±	2.44181		0.005	6.318	±	2.50063	0.015	5.232	±	2.27494	0.006	5.348	±	2.20993	0.123
		T3	0.0016	10.5282	±	3.42184	0.0016	9.00572	±	3.18785	0.0016	9.0744	±	3.18262	0.0207	6.8618	±	3.09701		0.005	7.464	±	2.83279	0.011	6.202	±	2.54434	0.004	6.324	±	2.50705	0.071	4.23	±	2.41432		0.013	6.34	±	2.50493	0.013	5.3	±	2.16395	0.013	5.334	±	2.17006	0.106
		T4	0.0025	10.3554	±	3.51171	0.0027	8.73265	±	3.28382	0.0062	8.722	±	3.31442						0.021	7.114	±	3.02724	0.033	5.822	±	2.67647	0.037	5.816	±	2.72866						0.038	5.82	±	2.78987	0.065	4.634	±	2.44295	0.056	4.688	±	2.41423
		T5	0.0015	10.5558	±	3.42191	0.0016	8.86297	±	3.22373	0.0058	8.983	±	3.23084						0.006	7.568	±	2.79807	0.009	6.262	±	2.5357	0.012	6.338	±	2.57379						0.019	6.37	±	2.53644	0.027	5.238	±	2.27608	0.029	5.3	±	2.27754
		T6	0.0016	10.5754	±	3.4026	0.0015	8.95698	±	3.20965	0.004	9.0038	±	3.20178						0.013	7.506	±	2.89696	0.02	6.154	±	2.6312	0.014	6.26	±	2.58517						0.01	6.396	±	2.50788	0.02	5.29	±	2.21649	0.025	5.274	±	2.30353
		T7	0.0013	10.4668	±	3.4464	0.0009	8.8565	±	3.22992	0.0035	8.8584	±	3.23014						0.009	7.328	±	2.90738	0.02	5.982	±	2.60201	0.026	6.062	±	2.67419						0.023	6.08	±	2.64738	0.033	4.89	±	2.35827	0.031	4.966	±	2.3178
		T8	0.0011	10.6062	±	3.42025	0.001	8.94902	±	3.20551	0.0033	9.0342	±	3.24134						0.001	7.562	±	2.79212	0.011	6.282	±	2.47924	0.012	6.304	±	2.55854						0.008	6.346	±	2.52084	0.019	5.23	±	2.20725	0.016	5.262	±	2.21094
		T9	0.0006	10.622	±	3.40668	0.0008	8.99279	±	3.20745	0.0031	9.037	±	3.21628						0.004	7.52	±	2.88339	0.01	6.204	±	2.61021	0.011	6.222	±	2.61717						0.009	6.35	±	2.49634	0.019	5.214	±	2.2555	0.024	5.25	±	2.30799
		T10	0.0021	10.5314	±	3.43663	0.002	8.88087	±	3.23276	0.0046	8.937	±	3.23213						0.006	7.514	±	2.83687	0.017	6.144	±	2.57719	0.015	6.258	±	2.6337						0.014	6.352	±	2.54766	0.031	5.174	±	2.30978	0.024	5.274	±	2.28257
		T11	0.0024	10.4704	±	3.49112	0.002	8.84307	±	3.25324	0.0064	8.8518	±	3.30102						0.017	7.294	±	2.95064	0.011	6.004	±	2.58431	0.022	5.978	±	2.65981						0.022	6.068	±	2.69419	0.039	4.91	±	2.36421	0.03	4.958	±	2.27759
		T12	0.0014	10.5576	±	3.43661	0.0026	8.90574	±	3.24065	0.004	8.987	±	3.22826						0.007	7.53	±	2.88573	0.012	6.186	±	2.59849	0.014	6.232	±	2.61094						0.012	6.304	±	2.57103	0.031	5.154	±	2.26924	0.038	5.186	±	2.39899
		T13	0.0018	10.5582	±	3.42374	0.0014	8.94603	±	3.22125	0.0028	8.974	±	3.21589						0.01	7.496	±	2.89869	0.019	6.114	±	2.63019	0.016	6.272	±	2.6086						0.006	6.396	±	2.53488	0.017	5.24	±	2.24932	0.018	5.282	±	2.25334
		T14	0.0019	10.4934	±	3.48663	0.0015	8.858	±	3.26248	0.005	8.8708	±	3.28664						0.013	7.296	±	2.96533	0.025	6.004	±	2.6319	0.023	5.988	±	2.6846						0.019	6.09	±	2.69577	0.041	4.908	±	2.3961	0.034	4.98	±	2.32487
		T15	0.0016	10.5648	±	3.4452	0.0017	8.8769	±	3.23507	0.0037	9.0032	±	3.24534						0.005	7.574	±	2.82958	0.009	6.264	±	2.55359	0.011	6.324	±	2.57014						0.012	6.322	±	2.56181	0.02	5.168	±	2.24696	0.021	5.22	±	2.30584
	T5	T1	0.0017	10.54	±	3.37496	0.0004	8.94348	±	3.06184	0.0012	9.04273	±	3.16968	0.0225	6.813	±	3.08006		0.006	7.558	±	2.87627	0.007	6.364	±	2.60812	0.006	6.414	±	2.60296	0.072	4.28	±	2.48833		0.013	6.312	±	2.51972	0.016	5.242	±	2.23482	0.008	5.322	±	2.15707	0.109
		T2	0.0019	10.4886	±	3.39806	0.001	8.89595	±	3.14344	0.0017	8.97212	±	3.18997	0.0229	6.7674	±	3.09846		0.007	7.4	±	2.87616	0.015	6.128	±	2.59969	0.017	6.186	±	2.66993	0.09	4.18	±	2.47825		0.02	6.112	±	2.51431	0.03	5.028	±	2.25306	0.018	5.056	±	2.22572	0.161
		T3	0.0014	10.5746	±	3.35693	0.0006	9.00642	±	3.0699	0.0016	9.09986	±	3.14363	0.0197	6.8558	±	3.05983		0.008	7.554	±	2.91025	0.01	6.33	±	2.63478	0.01	6.432	±	2.61002	0.081	4.318	±	2.52294		0.017	6.316	±	2.53665	0.024	5.288	±	2.25436	0.011	5.332	±	2.19604	0.111
		T4	0.0013	10.5736	±	3.37854	0.0017	8.90302	±	3.1404	0.0054	8.89762	±	3.25821						0.01	7.546	±	2.93368	0.02	6.218	±	2.64187	0.028	6.218	±	2.74299						0.009	6.328	±	2.51451	0.021	5.22	±	2.2119	0.029	5.188	±	2.279
		T5	0.002	10.4626	±	3.42257	0.002	8.75337	±	3.15346	0.0037	8.86106	±	3.25068						0.011	7.36	±	2.97174	0.02	6.054	±	2.70414	0.018	6.112	±	2.71197						0.021	6.068	±	2.59116	0.037	4.924	±	2.36131	0.042	4.958	±	2.34515
		T6	0.0012	10.6088	±	3.35179	0.0014	8.91972	±	3.11169	0.0026	8.99931	±	3.17673						0.01	7.602	±	2.90345	0.019	6.306	±	2.66636	0.019	6.346	±	2.65393						0.012	6.412	±	2.51646	0.02	5.28	±	2.26423	0.023	5.264	±	2.24841
		T7	0.0006	10.5962	±	3.3534	0.0005	8.94926	±	3.11726	0.003	8.95224	±	3.20232						0.006	7.594	±	2.89128	0.016	6.248	±	2.64452	0.009	6.294	±	2.6767						0.008	6.326	±	2.48675	0.023	5.176	±	2.25169	0.014	5.222	±	2.22973
		T8	0.0011	10.6056	±	3.37828	0.0005	8.91008	±	3.07487	0.0036	9.01303	±	3.22186						0.009	7.542	±	2.92349	0.017	6.242	±	2.66694	0.012	6.318	±	2.62865						0.012	6.27	±	2.58646	0.019	5.164	±	2.29311	0.022	5.182	±	2.27597
		T9	0.0007	10.6658	±	3.34386	0.0006	8.96596	±	3.09888	0.0025	9.02354	±	3.19						0.008	7.63	±	2.85994	0.014	6.292	±	2.6385	0.014	6.306	±	2.64525						0.007	6.41	±	2.48557	0.017	5.26	±	2.20392	0.021	5.212	±	2.25214
		T10	0.0023	10.49	±	3.41096	0.0015	8.81374	±	3.18192	0.0055	8.85786	±	3.25237						0.01	7.416	±	2.92908	0.021	6.046	±	2.70281	0.025	6.134	±	2.71614						0.018	6.122	±	2.55571	0.041	4.946	±	2.34661	0.044	5.002	±	2.35235
		T11	0.0012	10.6104	±	3.38334	0.001	8.92421	±	3.11386	0.0041	8.95521	±	3.24842						0.013	7.55	±	2.94655	0.021	6.204	±	2.68134	0.018	6.264	±	2.72061						0.009	6.326	±	2.56911	0.02	5.23	±	2.22892	0.028	5.192	±	2.31528
		T12	0.0022	10.611	±	3.37808	0.0016	8.87797	±	3.11404	0.004	8.99977	±	3.20994						0.007	7.61	±	2.88933	0.014	6.326	±	2.65042	0.011	6.374	±	2.61361						0.019	6.406	±	2.54669	0.03	5.244	±	2.29646	0.032	5.258	±	2.27037
		T13	0.0015	10.59	±	3.36895	0.0012	8.92935	±	3.14886	0.0026	8.97166	±	3.18351						0.01	7.578	±	2.91383	0.015	6.22	±	2.67109	0.018	6.332	±	2.68645						0.01	6.326	±	2.52985	0.017	5.174	±	2.27484	0.022	5.22	±	2.27085
		T14	0.0014	10.6244	±	3.3796	0.0015	8.92935	±	3.15213	0.0034	8.94127	±	3.24341						0.003	7.558	±	2.87905	0.013	6.176	±	2.63666	0.012	6.216	±	2.6789						0.018	6.326	±	2.53775	0.02	5.198	±	2.2031	0.03	5.134	±	2.29157
		T15	0.0014	10.5648	±	3.4103	0.0011	8.82723	±	3.11907	0.0038	8.97532	±	3.23467						0.006	7.53	±	2.91609	0.013	6.248	±	2.66563	0.013	6.338	±	2.6368						0.014	6.266	±	2.61459	0.033	5.116	±	2.34778	0.019	5.17	±	2.26633
	T6	T1	0.0017	10.5382	±	3.44441	0.0009	9.00038	±	3.14721	0.0026	9.0838	±	3.19556	0.0231	6.8662	±	3.1219		0.01	7.612	±	2.92746	0.007	6.284	±	2.56084	0.006	6.352	±	2.60209	0.082	4.21	±	2.5152		0.015	6.194	±	2.51011	0.029	5.13	±	2.24948	0.014	5.168	±	2.18187	0.137
		T2	0.0018	10.5726	±	3.43548	0.001	9.05295	±	3.16011	0.0024	9.0948	±	3.21572	0.02	6.9028	±	3.10836		0.005	7.638	±	2.90403	0.012	6.3	±	2.57927	0.008	6.378	±	2.60229	0.079	4.258	±	2.4883		0.013	6.292	±	2.43159	0.018	5.202	±	2.18081	0.013	5.224	±	2.16391	0.107
		T3	0.0019	10.4842	±	3.45357	0.0007	8.92527	±	3.17391	0.0023	9.004	±	3.22519	0.0244	6.8064	±	3.13437		0.006	7.51	±	2.91692	0.012	6.14	±	2.60061	0.008	6.232	±	2.53468	0.085	4.142	±	2.44741		0.012	6.076	±	2.51566	0.021	4.986	±	2.22997	0.01	5.04	±	2.20437	0.145
		T4	0.0013	10.5692	±	3.44505	0.0015	8.93203	±	3.18021	0.0055	8.9288	±	3.27426						0.008	7.646	±	2.90502	0.015	6.22	±	2.56245	0.018	6.192	±	2.69711						0.013	6.278	±	2.48775	0.024	5.154	±	2.22828	0.04	5.016	±	2.29718
		T5	0.0016	10.607	±	3.40627	0.0009	9.02291	±	3.14856	0.0038	9.0474	±	3.22236						0.007	7.674	±	2.91654	0.017	6.24	±	2.64375	0.011	6.33	±	2.61341						0.009	6.376	±	2.43486	0.015	5.232	±	2.17782	0.02	5.242	±	2.20778
		T6	0.0028	10.4618	±	3.49839	0.0016	8.77732	±	3.23224	0.0058	8.8576	±	3.298						0.01	7.43	±	3.00402	0.029	5.962	±	2.67763	0.021	6.08	±	2.62459						0.026	5.95	±	2.63675	0.048	4.79	±	2.34124	0.051	4.764	±	2.36091
		T7	0.0008	10.6024	±	3.40304	0.0009	8.99512	±	3.1453	0.0034	8.9894	±	3.23013						0.003	7.664	±	2.87043	0.007	6.206	±	2.57064	0.013	6.246	±	2.61349						0.011	6.272	±	2.46984	0.018	5.15	±	2.21233	0.018	5.118	±	2.19063
		T8	0.0007	10.6646	±	3.40116	0.0007	9.05971	±	3.12893	0.0029	9.0938	±	3.22159						0.004	7.742	±	2.89445	0.01	6.312	±	2.58405	0.009	6.348	±	2.61184						0.01	6.372	±	2.4535	0.018	5.214	±	2.16677	0.02	5.244	±	2.22022
		T9	0.0011	10.6078	±	3.46805	0.0012	8.9418	±	3.20581	0.0042	8.9948	±	3.28284						0.01	7.626	±	2.95311	0.012	6.194	±	2.59019	0.017	6.244	±	2.669						0.013	6.162	±	2.5472	0.026	4.988	±	2.25676	0.03	4.95	±	2.27215
		T10	0.0008	10.5702	±	3.43052	0.0014	8.96207	±	3.19767	0.0046	8.9738	±	3.2525						0.011	7.632	±	2.93823	0.018	6.158	±	2.64916	0.021	6.236	±	2.65318						0.013	6.29	±	2.47184	0.021	5.172	±	2.2071	0.017	5.174	±	2.19421
		T11	0.0015	10.5946	±	3.45937	0.0008	8.93579	±	3.20851	0.0042	8.9596	±	3.27735						0.013	7.682	±	2.95696	0.02	6.244	±	2.58363	0.025	6.2	±	2.66967						0.011	6.292	±	2.50939	0.021	5.158	±	2.19177	0.032	5.074	±	2.27853
		T12	0.0023	10.5412	±	3.49873	0.001	8.85618	±	3.22602	0.0043	8.9682	±	3.27562						0.011	7.568	±	3.04477	0.018	6.13	±	2.6537	0.021	6.208	±	2.70186						0.024	6.082	±	2.65562	0.027	4.938	±	2.31203	0.041	4.95	±	2.33644
		T13	0.0022	10.5052	±	3.45641	0.0008	8.86294	±	3.2095	0.0038	8.8962	±	3.27046						0.013	7.51	±	2.9224	0.021	6.004	±	2.6501	0.018	6.122	±	2.6161						0.018	6.072	±	2.5662	0.033	4.922	±	2.27488	0.037	4.942	±	2.28952
		T14	0.0016	10.618	±	3.46099	0.0009	8.96433	±	3.19581	0.0042	8.9728	±	3.27908						0.003	7.688	±	2.91876	0.01	6.25	±	2.5636	0.014	6.232	±	2.68652						0.014	6.29	±	2.51042	0.035	5.124	±	2.27108	0.028	5.026	±	2.29534
		T15	0.0012	10.6214	±	3.43643	0.0007	9.00263	±	3.14339	0.0029	9.0804	±	3.22629						0.005	7.69	±	2.94832	0.021	6.254	±	2.64773	0.011	6.344	±	2.62003						0.013	6.29	±	2.50083	0.031	5.13	±	2.25126	0.021	5.196	±	2.23396
	T7	T1	0.0017	10.3922	±	3.44741	0.0031	8.7566	±	3.19853	0.0015	8.8864	±	3.17416	0.0275	6.674	±	3.09585		0.007	7.404	±	2.9102	0.016	6.024	±	2.67406	0.014	6.126	±	2.64028	0.107	4.038	±	2.51414		0.023	5.924	±	2.62166	0.032	4.874	±	2.31289	0.026	4.98	±	2.35396	0.186
		T2	0.0005	10.5252	±	3.37655	0.0029	8.919	±	3.14948	0.0014	9.0168	±	3.15022	0.0209	6.816	±	3.07231		0.008	7.648	±	2.78637	0.012	6.254	±	2.54597	0.008	6.406	±	2.51982	0.07	4.278	±	2.41921		0.007	6.302	±	2.48495	0.016	5.268	±	2.20114	0.009	5.332	±	2.16112	0.097
		T3	0.0006	10.5512	±	3.37209	0.002	8.9368	±	3.13385	0.0015	9.045	±	3.12918	0.0175	6.8378	±	3.05225		0.006	7.664	±	2.82402	0.008	6.262	±	2.58264	0.004	6.416	±	2.5174	0.071	4.26	±	2.44671		0.01	6.276	±	2.47102	0.016	5.23	±	2.25215	0.012	5.316	±	2.23274	0.119
		T4	0.0015	10.4008	±	3.47311	0.0064	8.6836	±	3.22281	0.0055	8.7246	±	3.27787						0.012	7.41	±	2.89695	0.02	5.942	±	2.63962	0.033	5.968	±	2.70079						0.026	5.954	±	2.64743	0.052	4.83	±	2.3868	0.064	4.724	±	2.46128
		T5	0.0008	10.5457	±	3.38491	0.0046	8.8262	±	3.18101	0.0032	8.941	±	3.16682						0.005	7.68	±	2.85968	0.013	6.198	±	2.59143	0.018	6.348	±	2.61031						0.011	6.294	±	2.52109	0.019	5.194	±	2.21071	0.018	5.266	±	2.2464
		T6	0.0011	10.5819	±	3.36894	0.0042	8.8594	±	3.15969	0.0034	8.9646	±	3.16805						0.005	7.694	±	2.83379	0.012	6.256	±	2.57781	0.014	6.3	±	2.60092						0.008	6.338	±	2.4964	0.023	5.162	±	2.29849	0.025	5.268	±	2.30249
		T7	0.0015	10.3998	±	3.44631	0.0036	8.7268	±	3.21098	0.0048	8.7724	±	3.2088						0.012	7.368	±	2.92594	0.026	5.906	±	2.71044	0.023	6.016	±	2.66662						0.024	5.95	±	2.64433	0.038	4.812	±	2.33626	0.036	4.836	±	2.34662
		T8	0.0007	10.6321	±	3.37541	0.0028	8.9238	±	3.14731	0.0044	9.0134	±	3.18019						0.004	7.74	±	2.83062	0.016	6.25	±	2.62229	0.01	6.384	±	2.58365						0.009	6.352	±	2.44337	0.019	5.274	±	2.20585	0.018	5.3	±	2.25989
		T9	0.0004	10.6422	±	3.36012	0.0024	8.9392	±	3.13402	0.003	9.0088	±	3.20202						0.003	7.738	±	2.74789	0.007	6.3	±	2.54804	0.01	6.326	±	2.5613						0.005	6.422	±	2.42813	0.014	5.28	±	2.23037	0.017	5.318	±	2.22887
		T10	0.001	10.4617	±	3.41777	0.0043	8.7674	±	3.21741	0.0043	8.8478	±	3.19266						0.009	7.544	±	2.90525	0.021	6.034	±	2.69409	0.01	6.214	±	2.58087						0.019	6.174	±	2.62538	0.024	5.032	±	2.28653	0.033	5.09	±	2.3163
		T11	0.0016	10.5491	±	3.43055	0.0049	8.8218	±	3.19319	0.005	8.8724	±	3.26067						0.002	7.646	±	2.82961	0.018	6.122	±	2.61456	0.014	6.202	±	2.63555						0.006	6.236	±	2.51687	0.027	5.13	±	2.30052	0.031	5.012	±	2.34208
		T12	0.0014	10.5712	±	3.40997	0.0059	8.8174	±	3.2027	0.0058	8.9538	±	3.21367						0.008	7.67	±	2.86903	0.018	6.198	±	2.64949	0.018	6.244	±	2.65245						0.009	6.268	±	2.52161	0.026	5.106	±	2.28254	0.029	5.22	±	2.34885
		T13	0.001	10.5046	±	3.40842	0.0043	8.8098	±	3.19751	0.0037	8.888	±	3.17611						0.011	7.568	±	2.90617	0.025	6.08	±	2.69386	0.018	6.218	±	2.59754						0.022	6.168	±	2.62958	0.034	5.002	±	2.32839	0.026	5.114	±	2.32388
		T14	0.0007	10.566	±	3.4215	0.0039	8.8464	±	3.18607	0.0051	8.8844	±	3.26798						0.004	7.654	±	2.81784	0.013	6.16	±	2.5902	0.016	6.196	±	2.62611						0.019	6.256	±	2.54813	0.026	5.138	±	2.29133	0.019	5.052	±	2.2949
		T15	0.0011	10.578	±	3.41188	0.0045	8.8266	±	3.20234	0.0033	8.9704	±	3.19164						0.009	7.68	±	2.89309	0.02	6.186	±	2.6564	0.018	6.296	±	2.64715						0.015	6.218	±	2.57587	0.03	5.108	±	2.28244	0.024	5.242	±	2.32612
	T8	T1	0.001	10.454	±	3.38273	0.0023	8.858	±	3.14656	0.0022	8.97973	±	3.15056	0.0237	6.7762	±	3.08319		0.006	7.634	±	2.81673	0.014	6.328	±	2.62818	0.002	6.26087	±	2.6678	0.065	4.348	±	2.50383		0.01	6.268	±	2.45075	0.013	5.2	±	2.18283	0.007	5.206	±	2.15086	0.126
		T2	0.0006	10.4916	±	3.34074	0.0022	8.8966	±	3.12383	0.002	9.00604	±	3.14638	0.0215	6.825	±	3.06541		0.005	7.644	±	2.84559	0.009	6.302	±	2.67731	0.003	6.34058	±	2.80518	0.08	4.354	±	2.5403		0.005	6.292	±	2.43653	0.013	5.214	±	2.21249	0.007	5.284	±	2.16611	0.116
		T3	0.0009	10.4598	±	3.38503	0.0042	8.816	±	3.17174	0.0024	8.96184	±	3.16801	0.0239	6.7594	±	3.0792		0.007	7.482	±	2.95574	0.014	6.116	±	2.69106	0.004	6.28261	±	2.84251	0.098	4.152	±	2.56895		0.017	6.056	±	2.53047	0.021	4.994	±	2.29024	0.018	5.044	±	2.21517	0.15
		T4	0.0002	10.5014	±	3.37533	0.005	8.7698	±	3.17956	0.0048	8.8066	±	3.2402						0.013	7.622	±	2.92261	0.018	6.19	±	2.68759	0.009	6.05072	±	2.9116						0.01	6.27	±	2.47896	0.027	5.064	±	2.25943	0.025	5.1	±	2.20973
		T5	0.0003	10.4765	±	3.3533	0.0041	8.7506	±	3.19193	0.0036	8.90017	±	3.18242						0.011	7.552	±	2.94618	0.018	6.168	±	2.71499	0.004	6.22464	±	2.80134						0.02	6.166	±	2.52484	0.022	5.058	±	2.22387	0.037	5.014	±	2.25497
		T6	0.0004	10.5275	±	3.34912	0.0037	8.7906	±	3.15993	0.003	8.91764	±	3.19482						0.007	7.71	±	2.85938	0.009	6.272	±	2.63457	0.007	6.36956	±	2.78588						0.019	6.264	±	2.54102	0.034	5.144	±	2.32393	0.038	5.126	±	2.34726
		T7	0.0004	10.5507	±	3.33255	0.0029	8.885	±	3.11906	0.0023	8.92389	±	3.14875						0.002	7.734	±	2.77794	0.005	6.386	±	2.58567	0.001	6.33333	±	2.65969						0.006	6.394	±	2.413	0.018	5.244	±	2.22022	0.027	5.208	±	2.22389
		T8	0.0008	10.5078	±	3.39201	0.005	8.7662	±	3.21098	0.0032	8.90578	±	3.21442						0.009	7.446	±	3.01765	0.019	6.02	±	2.75957	0.004	6.11594	±	2.8972						0.022	5.994	±	2.58663	0.04	4.858	±	2.31716	0.035	4.862	±	2.25611
		T9	0.0006	10.5906	±	3.33839	0.0029	8.8868	±	3.1434	0.0037	8.96744	±	3.21013						0.001	7.766	±	2.79805	0.015	6.31	±	2.63872	0.005	6.31884	±	2.80515						0.009	6.328	±	2.49051	0.028	5.164	±	2.28962	0.021	5.214	±	2.28373
		T10	0.0004	10.5067	±	3.3423	0.0042	8.823	±	3.15608	0.0048	8.91483	±	3.169						0.009	7.688	±	2.83949	0.018	6.322	±	2.64335	0.004	6.35507	±	2.70837						0.009	6.348	±	2.44394	0.029	5.22	±	2.27437	0.02	5.198	±	2.2212
		T11	0.0004	10.4887	±	3.42421	0.0059	8.7234	±	3.22561	0.0058	8.80315	±	3.28099						0.01	7.47	±	3.03782	0.032	5.978	±	2.79917	0.007	5.96377	±	3.01972						0.016	6.052	±	2.58534	0.04	4.84	±	2.3605	0.033	4.938	±	2.27361
		T12	0.0004	10.509	±	3.39934	0.0053	8.7862	±	3.20601	0.0043	8.93208	±	3.22619						0.005	7.71	±	2.84535	0.015	6.272	±	2.67529	0.002	6.26087	±	2.73776						0.021	6.258	±	2.53453	0.026	5.126	±	2.27801	0.036	5.126	±	2.32153
		T13	0.0005	10.5333	±	3.34958	0.0034	8.8336	±	3.16071	0.0038	8.93381	±	3.1636						0.004	7.71	±	2.84957	0.015	6.304	±	2.64321	0.002	6.39855	±	2.69691						0.011	6.314	±	2.47539	0.026	5.188	±	2.25959	0.024	5.158	±	2.26189
		T14	0.0011	10.5472	±	3.37869	0.0046	8.8146	±	3.18262	0.0044	8.86632	±	3.25144						0.007	7.654	±	2.93068	0.02	6.146	±	2.73023	0.01	6.06522	±	2.99504						0.019	6.254	±	2.54125	0.026	5.028	±	2.32306	0.028	5.138	±	2.25789
		T15	0.0004	10.4847	±	3.41106	0.0058	8.7568	±	3.23263	0.0032	8.93359	±	3.20625						0.013	7.574	±	2.94469	0.017	6.15	±	2.73294	0.004	6.15942	±	2.81876						0.017	6.126	±	2.57269	0.029	5.008	±	2.2318	0.029	4.974	±	2.27255
	T9	T1	0.0022	10.5096	±	3.37933	0.0028	8.971	±	3.14149	0	9.20851	±	3.19498	0.0044	7.00264	±	3.09015		0.011	7.522	±	2.92713	0.007	6.32	±	2.67895	0.002	6.426	±	2.69477	0.072	4.348	±	2.60877		0.01	6.232	±	2.44625	0.017	5.18	±	2.21371	0.011	5.226	±	2.14512	0.126
		T2	0.0018	10.4272	±	3.43131	0.0027	8.8842	±	3.19431	0	9.18582	±	3.14802	0.0048	6.95694	±	3.12324		0.008	7.376	±	2.93449	0.019	6.134	±	2.80605	0.009	6.242	±	2.74973	0.086	4.254	±	2.65378		0.023	5.934	±	2.60277	0.035	4.874	±	2.30769	0.021	4.974	±	2.24597	0.17
		T3	0.0018	10.546	±	3.3696	0.0027	9.0174	±	3.15694	0	9.18014	±	3.17352	0.0049	7.01933	±	3.11389		0.011	7.546	±	2.88135	0.01	6.37	±	2.66124	0.011	6.418	±	2.70936	0.083	4.36	±	2.61175		0.013	6.21	±	2.46698	0.017	5.194	±	2.16496	0.007	5.2	±	2.08527	0.125
		T4	0.0016	10.51	±	3.39439	0.0047	8.8712	±	3.17358	0.0006	9.03262	±	3.26314						0.01	7.48	±	2.93841	0.015	6.18	±	2.73333	0.025	6.152	±	2.80727						0.01	6.194	±	2.51966	0.024	5.032	±	2.28302	0.028	4.994	±	2.2621
		T5	0.0021	10.5492	±	3.38566	0.004	8.901	±	3.18409	0	9.16596	±	3.15994						0.01	7.566	±	2.90518	0.014	6.26	±	2.72687	0.013	6.35	±	2.71899						0.005	6.27	±	2.45461	0.015	5.2	±	2.19746	0.019	5.138	±	2.18397
		T6	0.0009	10.5044	±	3.40722	0.0043	8.862	±	3.19042	0.0004	9.04964	±	3.30961						0.005	7.514	±	2.91896	0.016	6.188	±	2.74302	0.021	6.268	±	2.80143						0.02	6.06	±	2.61136	0.026	4.948	±	2.23121	0.022	5.012	±	2.25498
		T7	0.0011	10.58	±	3.35355	0.0025	8.975	±	3.14572	0.0002	9.0922	±	3.27417						0.003	7.588	±	2.86609	0.015	6.336	±	2.72884	0.011	6.338	±	2.69834						0.005	6.304	±	2.42352	0.019	5.166	±	2.20937	0.017	5.198	±	2.1609
		T8	0.0005	10.641	±	3.35432	0.0026	9.0154	±	3.1548	0.0002	9.23121	±	3.13596						0.003	7.64	±	2.85071	0.015	6.36	±	2.65583	0.012	6.412	±	2.73308						0.007	6.354	±	2.39257	0.019	5.284	±	2.20095	0.02	5.162	±	2.14158
		T9	0.0012	10.4774	±	3.43559	0.0042	8.8432	±	3.20444	0.0006	9.12057	±	3.27498						0.009	7.418	±	2.94516	0.016	6.052	±	2.78083	0.022	6.154	±	2.86015						0.027	5.868	±	2.70664	0.054	4.712	±	2.37037	0.05	4.81	±	2.40701
		T10	0.0024	10.5316	±	3.39896	0.0051	8.8926	±	3.20073	0.0006	9.07234	±	3.28333						0.002	7.574	±	2.86614	0.02	6.266	±	2.79088	0.013	6.346	±	2.71655						0.02	6.21	±	2.53897	0.03	5.108	±	2.2542	0.025	5.148	±	2.21788
		T11	0.0014	10.5534	±	3.40824	0.0037	8.9032	±	3.19331	0.0003	9.07801	±	3.22735						0.005	7.54	±	2.89081	0.019	6.21	±	2.72164	0.017	6.222	±	2.82607						0.016	6.184	±	2.54964	0.028	5.058	±	2.28426	0.032	4.968	±	2.24232
		T12	0.0025	10.5114	±	3.43454	0.0052	8.8476	±	3.21002	0.0003	9.1234	±	3.287						0.001	7.55	±	2.90137	0.013	6.168	±	2.72382	0.021	6.346	±	2.79644						0.022	6.072	±	2.61719	0.027	4.96	±	2.27235	0.03	5.012	±	2.30763
		T13	0.0012	10.5628	±	3.37893	0.004	8.944	±	3.19216	0.0005	9.02979	±	3.3406						0.008	7.58	±	2.89551	0.015	6.306	±	2.76224	0.015	6.336	±	2.7347						0.013	6.206	±	2.50915	0.029	5.13	±	2.22082	0.034	5.16	±	2.21524
		T14	0.0023	10.4658	±	3.45679	0.0049	8.8214	±	3.23289	0.0001	9.04114	±	3.24383						0.011	7.376	±	2.9711	0.027	6.014	±	2.8291	0.031	6.036	±	2.91053						0.026	5.904	±	2.67394	0.044	4.76	±	2.33835	0.056	4.754	±	2.38352
		T15	0.0014	10.5874	±	3.39006	0.0036	8.938	±	3.19255	0.0002	9.19716	±	3.19748						0.008	7.608	±	2.90496	0.017	6.28	±	2.6879	0.015	6.418	±	2.75624						0.011	6.278	±	2.45372	0.028	5.234	±	2.2231	0.029	5.15	±	2.21233
	T10	T1	0.0019	10.4511	±	3.41523	0.0006	8.80718	±	3.1123	0.0017	9.0118	±	3.1657	0.0236	6.7954	±	3.08945		0.015	7.332	±	2.92067	0.01	6.058	±	2.56265	0.017	6.15	±	2.57607	0.087	4.104	±	2.43703		0.007	6.344	±	2.40488	0.013	5.254	±	2.18638	0.009	5.33	±	2.12594	0.111
		T2	0.0019	10.3961	±	3.43835	0.001	8.72959	±	3.21576	0.0025	8.9736	±	3.20642	0.0255	6.7628	±	3.10585		0.008	7.282	±	2.82993	0.014	5.978	±	2.55539	0.009	6.098	±	2.54418	0.082	4.054	±	2.40642		0.025	5.978	±	2.60659	0.033	4.892	±	2.33276	0.022	4.958	±	2.28986	0.176
		T3	0.0009	10.4902	±	3.39751	0.0005	8.84424	±	3.16604	0.0013	9.0558	±	3.18074	0.0207	6.8374	±	3.09117		0.011	7.458	±	2.7709	0.011	6.198	±	2.44188	0.002	6.242	±	2.3898	0.068	4.172	±	2.31512		0.013	6.286	±	2.46907	0.023	5.228	±	2.23092	0.014	5.31	±	2.1514	0.12
		T4	0.0018	10.4646	±	3.44363	0.0006	8.74812	±	3.13407	0.0058	8.8576	±	3.26741						0.009	7.398	±	2.86528	0.023	6.024	±	2.56242	0.018	5.984	±	2.59817						0.014	6.318	±	2.46027	0.029	5.156	±	2.26203	0.021	5.14	±	2.21841
		T5	0.0019	10.4288	±	3.42793	0.0013	8.67747	±	3.19648	0.0055	8.8964	±	3.2432						0.014	7.316	±	2.90044	0.023	5.876	±	2.61677	0.02	6.04	±	2.6194						0.018	6.058	±	2.57512	0.044	4.834	±	2.37025	0.052	4.93	±	2.41017
		T6	0.0007	10.5255	±	3.38852	0.0003	8.7377	±	3.17509	0.0029	8.9692	±	3.20239						0.004	7.462	±	2.78178	0.01	6.118	±	2.51165	0.014	6.216	±	2.48183						0.011	6.312	±	2.49898	0.021	5.204	±	2.23324	0.022	5.246	±	2.17813
		T7	0.0007	10.4567	±	3.41988	0.0003	8.7377	±	3.14871	0.0034	8.8802	±	3.22668						0.006	7.336	±	2.85223	0.012	5.984	±	2.55779	0.01	6.052	±	2.5258						0.012	6.17	±	2.5214	0.018	5.034	±	2.21354	0.026	5.066	±	2.238
		T8	0.0012	10.5802	±	3.38777	0.0013	8.84887	±	3.16553	0.003	9.0312	±	3.21261						0.002	7.518	±	2.81347	0.007	6.112	±	2.49192	0.012	6.16	±	2.51808						0.007	6.372	±	2.42394	0.015	5.194	±	2.24664	0.016	5.232	±	2.24125
		T9	0.0008	10.5828	±	3.38851	0.0007	8.79444	±	3.18	0.0023	9.0218	±	3.20408						0.01	7.488	±	2.80602	0.012	6.134	±	2.51722	0.012	6.192	±	2.55375						0.011	6.318	±	2.48939	0.017	5.228	±	2.20927	0.019	5.196	±	2.20872
		T10	0.0029	10.3638	±	3.46744	0.0013	8.59409	±	3.2346	0.0063	8.8176	±	3.27289						0.015	7.208	±	2.93212	0.029	5.818	±	2.65818	0.029	5.988	±	2.61968						0.032	5.88	±	2.72342	0.058	4.714	±	2.4191	0.043	4.8	±	2.4012
		T11	0.0021	10.5231	±	3.44604	0.0006	8.77591	±	3.16487	0.0065	8.9298	±	3.26646						0.008	7.472	±	2.83289	0.013	6.094	±	2.51744	0.015	6.04	±	2.55753						0.014	6.342	±	2.4862	0.03	5.196	±	2.27481	0.026	5.176	±	2.2641
		T12	0.0013	10.5449	±	3.40875	0.001	8.72843	±	3.17942	0.0047	8.9974	±	3.20777						0.01	7.41	±	2.91898	0.021	6.048	±	2.61927	0.019	6.18	±	2.62574						0.012	6.394	±	2.43941	0.022	5.27	±	2.23161	0.026	5.302	±	2.19308
		T13	0.0015	10.4551	±	3.42474	0.0011	8.69253	±	3.21531	0.0044	8.8962	±	3.24109						0.003	7.352	±	2.79498	0.017	5.998	±	2.55549	0.009	6.12	±	2.48994						0.021	6.13	±	2.60805	0.031	4.996	±	2.26917	0.029	5.066	±	2.26998
		T14	0.0011	10.5203	±	3.44179	0.0006	8.7597	±	3.18703	0.0052	8.9262	±	3.27005						0.002	7.44	±	2.81679	0.015	6.054	±	2.5392	0.024	6.028	±	2.60576						0.015	6.284	±	2.51986	0.022	5.142	±	2.24162	0.038	5.09	±	2.28147
		T15	0.0009	10.5395	±	3.40677	0.0005	8.76665	±	3.18682	0.0039	9.0032	±	3.21687						0.009	7.408	±	2.93294	0.024	5.986	±	2.63263	0.02	6.136	±	2.62686						0.007	6.39	±	2.41033	0.023	5.182	±	2.25476	0.016	5.252	±	2.24087
	T11	T1	0.0012	10.486	±	3.37949	0.0029	8.8938	±	3.15394	0.0012	9.0306	±	3.16393	0.0228	6.802	±	3.09221		0.006	7.554	±	2.94716	0.011	6.312	±	2.66491	0.005	6.29	±	2.62579	0.074	4.284	±	2.57643		0.007	6.136	±	2.48106	0.015	5.092	±	2.14759	0.006	5.12	±	2.11993	0.126
		T2	0.002	10.4824	±	3.3884	0.0028	8.9	±	3.17046	0.0022	9.0388	±	3.1884	0.0224	6.8298	±	3.09877		0.005	7.582	±	2.93358	0.013	6.264	±	2.75425	0.004	6.34	±	2.67199	0.082	4.31	±	2.63265		0.007	6.148	±	2.39663	0.019	5.078	±	2.19242	0.014	5.134	±	2.10962	0.123
		T3	0.0024	10.431	±	3.40032	0.0033	8.8314	±	3.17361	0.0016	8.9648	±	3.19834	0.0249	6.7698	±	3.09916		0.007	7.458	±	2.9008	0.019	6.156	±	2.68008	0.008	6.2	±	2.64405	0.091	4.182	±	2.56309		0.017	6.01	±	2.50643	0.026	4.902	±	2.23504	0.014	5.026	±	2.10992	0.149
		T4	0.002	10.4224	±	3.42642	0.0049	8.7352	±	3.20358	0.0054	8.8256	±	3.26035						0.006	7.428	±	3.01893	0.014	6.114	±	2.73175	0.024	5.988	±	2.81705						0.025	5.892	±	2.67048	0.041	4.72	±	2.35269	0.051	4.78	±	2.34374
		T5	0.0019	10.513	±	3.37603	0.0048	8.8152	±	3.178	0.0034	8.95	±	3.21013						0.008	7.62	±	2.92851	0.013	6.24	±	2.70809	0.012	6.27	±	2.67325						0.011	6.23	±	2.41266	0.013	5.124	±	2.10453	0.027	5.086	±	2.15714
		T6	0.0014	10.5278	±	3.35925	0.0041	8.8246	±	3.16377	0.005	8.9346	±	3.22713						0.004	7.59	±	2.89487	0.008	6.282	±	2.62971	0.018	6.256	±	2.65283						0.016	6.178	±	2.45323	0.02	5.098	±	2.15291	0.025	5.094	±	2.15495
		T7	0.0005	10.5352	±	3.35861	0.0029	8.8848	±	3.1554	0.0022	8.9498	±	3.19376						0.003	7.63	±	2.9209	0.007	6.374	±	2.64861	0.01	6.282	±	2.69142						0.009	6.226	±	2.4558	0.017	5.084	±	2.1757	0.016	5.122	±	2.133
		T8	0.0014	10.5132	±	3.40332	0.004	8.818	±	3.18495	0.0046	8.9486	±	3.22986						0.006	7.498	±	2.94494	0.012	6.114	±	2.69337	0.02	6.114	±	2.71411						0.006	6.068	±	2.51748	0.02	4.94	±	2.20936	0.02	4.934	±	2.19464
		T9	0.001	10.5794	±	3.3731	0.0031	8.896	±	3.15883	0.0047	9.0072	±	3.23496						0.004	7.592	±	2.91377	0.012	6.264	±	2.6731	0.017	6.24	±	2.70809						0.007	6.154	±	2.46949	0.022	5.09	±	2.17914	0.018	5.05	±	2.17307
		T10	0.0022	10.5034	±	3.38894	0.0056	8.8324	±	3.20627	0.0057	8.933	±	3.2266						0.014	7.628	±	2.95675	0.02	6.318	±	2.75944	0.017	6.33	±	2.68595						0.014	6.256	±	2.42742	0.032	5.124	±	2.1903	0.026	5.162	±	2.13596
		T11	0.0027	10.3908	±	3.4795	0.0079	8.6856	±	3.25524	0.0067	8.8074	±	3.30345						0.011	7.304	±	3.05629	0.029	5.932	±	2.78768	0.034	5.88	±	2.85127						0.044	5.76	±	2.79682	0.07	4.576	±	2.45973	0.057	4.668	±	2.3882
		T12	0.0015	10.5512	±	3.38688	0.0051	8.8374	±	3.18926	0.0048	8.9822	±	3.23084						0.011	7.562	±	2.97136	0.018	6.256	±	2.70218	0.016	6.238	±	2.6658						0.019	6.172	±	2.51888	0.026	5.144	±	2.16886	0.034	5.076	±	2.21068
		T13	0.0013	10.5216	±	3.36634	0.0041	8.845	±	3.17883	0.0049	8.9274	±	3.2235						0.005	7.628	±	2.89102	0.017	6.318	±	2.69037	0.006	6.318	±	2.64686						0.006	6.248	±	2.41004	0.019	5.106	±	2.16181	0.018	5.166	±	2.09591
		T14	0.0014	10.4604	±	3.44831	0.005	8.7668	±	3.22072	0.0039	8.8758	±	3.27989						0.007	7.428	±	3.02952	0.024	6.04	±	2.79969	0.033	6.008	±	2.83972						0.022	5.89	±	2.66515	0.045	4.734	±	2.3611	0.038	4.78	±	2.29191
		T15	0.0011	10.5546	±	3.38425	0.0032	8.8406	±	3.18075	0.0037	8.992	±	3.22381						0.011	7.592	±	2.94656	0.018	6.214	±	2.70065	0.012	6.24	±	2.66637						0.013	6.216	±	2.45914	0.017	5.152	±	2.10269	0.025	5.072	±	2.17797
	T12	T1	0.0021	10.3826	±	3.42356	0.001	8.84469	±	3.15281	0.0028	8.9032	±	3.20157	0.024	6.6974	±	3.06055		0.011	7.262	±	3.02862	0.018	6.008	±	2.65612	0.016	6.084	±	2.69225	0.099	4.052	±	2.54003		0.022	6.026	±	2.60194	0.029	4.988	±	2.30068	0.019	5.064	±	2.23269	0.149
		T2	0.0017	10.5278	±	3.36008	0.0005	8.97781	±	3.09314	0.0015	9.0732	±	3.16032	0.0201	6.8542	±	3.06446		0.008	7.538	±	2.82392	0.011	6.324	±	2.56234	0.007	6.414	±	2.55639	0.062	4.364	±	2.45796		0.015	6.332	±	2.45108	0.021	5.26	±	2.21479	0.012	5.332	±	2.14251	0.107
		T3	0.002	10.5418	±	3.35547	0.0007	8.98574	±	3.08189	0.0013	9.0824	±	3.13429	0.0182	6.8674	±	3.03238		0.013	7.546	±	2.87579	0.014	6.292	±	2.60183	0.008	6.386	±	2.59957	0.08	4.326	±	2.50759		0.01	6.438	±	2.40207	0.013	5.44	±	2.15663	0.003	5.486	±	2.10529	0.093
		T4	0.0015	10.5002	±	3.39838	0.0012	8.84786	±	3.12873	0.0054	8.8774	±	3.23265						0.005	7.512	±	2.90005	0.017	6.142	±	2.67264	0.02	6.13	±	2.72222						0.015	6.342	±	2.51662	0.023	5.242	±	2.23124	0.025	5.17	±	2.30313
		T5	0.0018	10.5398	±	3.35377	0.0011	8.87718	±	3.12495	0.0031	8.9668	±	3.18043						0.003	7.534	±	2.85429	0.014	6.208	±	2.59142	0.02	6.262	±	2.65601						0.006	6.404	±	2.45822	0.015	5.23	±	2.22172	0.012	5.302	±	2.20945
		T6	0.0013	10.5042	±	3.39201	0.0006	8.83994	±	3.1329	0.0039	8.9246	±	3.21163						0.01	7.478	±	2.95368	0.016	6.204	±	2.59483	0.019	6.226	±	2.70115						0.015	6.214	±	2.5244	0.025	5.152	±	2.2338	0.024	5.16	±	2.18063
		T7	0.001	10.5488	±	3.35856	0.0005	8.9168	±	3.14597	0.0023	8.9454	±	3.18805						0.003	7.592	±	2.84563	0.004	6.246	±	2.55304	0.009	6.292	±	2.6187						0.008	6.38	±	2.46854	0.023	5.276	±	2.26649	0.021	5.24	±	2.17512
		T8	0.0004	10.6128	±	3.34652	0.0002	8.97385	±	3.07202	0.0024	9.0322	±	3.1788						0.003	7.57	±	2.87112	0.013	6.204	±	2.63312	0.011	6.272	±	2.62086						0.009	6.482	±	2.44492	0.018	5.35	±	2.20235	0.016	5.386	±	2.21809
		T9	0.0006	10.5632	±	3.3875	0.0004	8.92868	±	3.09444	0.0033	8.9808	±	3.2338						0.006	7.506	±	2.93131	0.013	6.232	±	2.60326	0.013	6.264	±	2.65355						0.014	6.186	±	2.53926	0.021	5.092	±	2.23529	0.027	5.09	±	2.26385
		T10	0.0012	10.5416	±	3.35878	0.0021	8.87322	±	3.18261	0.0039	8.9664	±	3.18846						0.009	7.612	±	2.81592	0.014	6.286	±	2.57232	0.013	6.364	±	2.60659						0.013	6.416	±	2.46922	0.027	5.298	±	2.2637	0.019	5.312	±	2.18619
		T11	0.0009	10.566	±	3.38857	0.0011	8.90095	±	3.11614	0.0048	8.9638	±	3.22932						0.008	7.568	±	2.89927	0.024	6.178	±	2.74296	0.022	6.212	±	2.68818						0.01	6.456	±	2.45236	0.014	5.384	±	2.15062	0.034	5.326	±	2.29499
		T12	0.0029	10.4108	±	3.45445	0.002	8.75198	±	3.19785	0.0075	8.8318	±	3.28998						0.016	7.25	±	3.08983	0.023	5.956	±	2.71246	0.026	6.006	±	2.78491						0.03	5.916	±	2.72771	0.049	4.842	±	2.38594	0.044	4.894	±	2.37538
		T13	0.0021	10.5564	±	3.35648	0.0012	8.89937	±	3.17756	0.0046	8.972	±	3.19152						0.006	7.63	±	2.84309	0.014	6.298	±	2.56316	0.017	6.374	±	2.62126						0.009	6.442	±	2.41629	0.02	5.362	±	2.21311	0.012	5.342	±	2.14841
		T14	0.0015	10.5668	±	3.3941	0.0009	8.91918	±	3.11311	0.0046	8.9602	±	3.24744						0.005	7.578	±	2.86114	0.016	6.222	±	2.64456	0.017	6.25	±	2.65868						0.004	6.376	±	2.45778	0.012	5.268	±	2.16815	0.027	5.202	±	2.30402
		T15	0.0011	10.4612	±	3.4186	0.0012	8.81537	±	3.18027	0.0047	8.8796	±	3.2591						0.01	7.324	±	3.02526	0.02	5.972	±	2.67701	0.012	6.052	±	2.72997						0.019	6.132	±	2.60871	0.038	4.984	±	2.32834	0.048	5.066	±	2.36669
	T13	T1	0.0014	10.5048	±	3.36082	0.0019	8.9182	±	3.13469	0.0015	9.0208	±	3.13173	0.0203	6.8072	±	3.05152		0.01	7.55	±	2.82161	0.017	6.276	±	2.67488	0.011	6.386	±	2.60265	0.074	4.31	±	2.48235		0.01	6.2	±	2.41284	0.015	5.198	±	2.12163	0.01	5.194	±	2.12765	0.133
		T2	0.002	10.5284	±	3.36326	0.0037	8.93	±	3.159	0.0019	9.0568	±	3.15787	0.0222	6.8532	±	3.06323		0.008	7.466	±	2.79547	0.014	6.214	±	2.68578	0.01	6.32	±	2.57842	0.075	4.272	±	2.51801		0.009	6.194	±	2.40419	0.012	5.224	±	2.16206	0.008	5.258	±	2.13776	0.115
		T3	0.0014	10.4674	±	3.37933	0.0028	8.866	±	3.16251	0.0013	8.9968	±	3.15712	0.0211	6.7876	±	3.0489		0.005	7.352	±	2.8249	0.009	6.086	±	2.64795	0.006	6.154	±	2.61594	0.096	4.088	±	2.53904		0.023	5.9	±	2.55901	0.029	4.86	±	2.27014	0.018	4.966	±	2.16784	0.163
		T4	0.002	10.5148	±	3.39059	0.0043	8.8364	±	3.17727	0.005	8.8448	±	3.2284						0.005	7.554	±	2.78079	0.016	6.202	±	2.66576	0.016	6.188	±	2.63735						0.01	6.242	±	2.43297	0.027	5.132	±	2.18983	0.034	5.036	±	2.26182
		T5	0.0012	10.551	±	3.36409	0.0043	8.8484	±	3.17497	0.0037	8.9932	±	3.17354						0.008	7.494	±	2.81209	0.021	6.188	±	2.69145	0.019	6.302	±	2.63206						0.013	6.218	±	2.42205	0.021	5.202	±	2.14751	0.026	5.198	±	2.18302
		T6	0.0015	10.4926	±	3.38817	0.0036	8.7962	±	3.17897	0.004	8.9062	±	3.20166						0.013	7.39	±	2.90798	0.017	6.004	±	2.72312	0.032	6.08	±	2.78161						0.02	5.92	±	2.58152	0.038	4.808	±	2.32046	0.041	4.848	±	2.28695
		T7	0.0008	10.5104	±	3.37471	0.0028	8.853	±	3.17216	0.0034	8.8804	±	3.19542						0.005	7.468	±	2.84202	0.013	6.136	±	2.65717	0.012	6.226	±	2.5984						0.016	6.088	±	2.5073	0.017	5.032	±	2.1954	0.021	4.992	±	2.20472
		T8	0.0007	10.6254	±	3.34221	0.0029	8.933	±	3.14422	0.003	9.0562	±	3.16522						0.002	7.596	±	2.75034	0.012	6.282	±	2.60831	0.011	6.308	±	2.58763						0.008	6.222	±	2.43981	0.015	5.16	±	2.13236	0.02	5.148	±	2.19246
		T9	0.0006	10.628	±	3.34621	0.0021	8.9448	±	3.14508	0.0027	9.0292	±	3.18788						0.005	7.606	±	2.79582	0.014	6.226	±	2.67434	0.015	6.252	±	2.69514						0.009	6.218	±	2.4204	0.022	5.13	±	2.20635	0.02	5.09	±	2.21197
		T10	0.0022	10.4818	±	3.41148	0.0064	8.7866	±	3.22507	0.0044	8.886	±	3.21833						0.006	7.362	±	2.88397	0.009	6.046	±	2.68647	0.011	6.192	±	2.62641						0.019	6.032	±	2.5498	0.039	5.004	±	2.27973	0.037	5.032	±	2.24945
		T11	0.0019	10.5606	±	3.39589	0.005	8.8546	±	3.19435	0.0055	8.9134	±	3.23629						0.007	7.55	±	2.7686	0.013	6.206	±	2.63524	0.016	6.16	±	2.61634						0.013	6.19	±	2.48799	0.026	5.062	±	2.23633	0.024	5.026	±	2.24775
		T12	0.0015	10.5758	±	3.38	0.0056	8.8666	±	3.18472	0.0039	8.9988	±	3.19453						0.008	7.584	±	2.85852	0.022	6.198	±	2.72548	0.016	6.284	±	2.73035						0.019	6.168	±	2.48555	0.032	5.076	±	2.23589	0.031	5.066	±	2.24158
		T13	0.0022	10.4454	±	3.41491	0.0048	8.7658	±	3.2173	0.0045	8.8456	±	3.22286						0.016	7.268	±	2.96394	0.034	5.932	±	2.7617	0.019	6.064	±	2.72531						0.031	5.812	±	2.6555	0.056	4.722	±	2.36481	0.044	4.806	±	2.30991
		T14	0.0022	10.5852	±	3.38507	0.0045	8.8978	±	3.18273	0.005	8.933	±	3.24107						0.002	7.57	±	2.78906	0.018	6.22	±	2.67708	0.017	6.198	±	2.63889						0.01	6.264	±	2.4216	0.026	5.144	±	2.23434	0.033	5.092	±	2.24423
		T15	0.0009	10.5978	±	3.35752	0.0033	8.898	±	3.16976	0.0036	9.0454	±	3.17385						0.008	7.594	±	2.82545	0.011	6.268	±	2.6667	0.015	6.378	±	2.6344						0.01	6.246	±	2.41771	0.019	5.188	±	2.15251	0.027	5.19	±	2.2237
	T14	T1	0.0015	10.5118	±	3.38461	0.0007	8.85273	±	3.16047	0.0015	9.0268	±	3.15586	0.0192	6.8106	±	3.08212		0.006	7.498	±	2.83832	0.007	6.192	±	2.5396	0.004	6.23	±	2.54982	0.079	4.162	±	2.46898		0.009	6.346	±	2.52402	0.022	5.184	±	2.20068	0.008	5.326	±	2.21147	0.128
		T2	0.002	10.3806	±	3.46617	0.0008	8.73017	±	3.21452	0.002	8.8884	±	3.24737	0.0258	6.7166	±	3.13086		0.007	7.322	±	2.97341	0.017	6.004	±	2.64101	0.012	6.108	±	2.67797	0.098	4.118	±	2.52278		0.02	6.104	±	2.6023	0.03	4.914	±	2.32164	0.017	5.06	±	2.30167	0.165
		T3	0.0013	10.5258	±	3.39085	0.0003	8.89083	±	3.10082	0.0015	9.048	±	3.15713	0.0224	6.8394	±	3.087		0.008	7.518	±	2.9251	0.007	6.244	±	2.54616	0.007	6.306	±	2.54654	0.066	4.272	±	2.42237		0.005	6.408	±	2.46406	0.013	5.316	±	2.13558	0.005	5.39	±	2.12707	0.095
		T4	0.0023	10.4144	±	3.44707	0.0012	8.64264	±	3.21174	0.0061	8.7598	±	3.27734						0.01	7.338	±	3.01975	0.012	5.954	±	2.59858	0.022	5.968	±	2.77393						0.019	6.162	±	2.62462	0.03	4.89	±	2.26474	0.033	4.97	±	2.3144
		T5	0.0015	10.528	±	3.39529	0.0006	8.79712	±	3.18921	0.003	8.9396	±	3.20346						0.005	7.592	±	2.84282	0.012	6.202	±	2.58493	0.015	6.234	±	2.56356						0.013	6.402	±	2.5489	0.024	5.184	±	2.23498	0.031	5.268	±	2.31636
		T6	0.0021	10.5572	±	3.38778	0.001	8.80021	±	3.11024	0.0044	8.944	±	3.19692						0.002	7.56	±	2.9091	0.012	6.156	±	2.58889	0.015	6.146	±	2.60412						0.01	6.44	±	2.53077	0.022	5.222	±	2.21893	0.037	5.188	±	2.33797
		T7	0.0012	10.5476	±	3.37954	0.0007	8.81565	±	3.15069	0.0027	8.9298	±	3.20077						0.002	7.582	±	2.85752	0.01	6.242	±	2.50753	0.02	6.234	±	2.63138						0.01	6.444	±	2.47082	0.012	5.254	±	2.16984	0.018	5.32	±	2.20146
		T8	0.0006	10.6094	±	3.36971	0.0005	8.91967	±	3.11628	0.0028	9.0356	±	3.18756						0.003	7.6	±	2.86779	0.018	6.238	±	2.58031	0.007	6.29	±	2.52632						0.006	6.41	±	2.50483	0.01	5.264	±	2.12387	0.013	5.324	±	2.2208
		T9	0.0009	10.4934	±	3.44205	0.0007	8.7621	±	3.17448	0.0045	8.8804	±	3.26796						0.01	7.372	±	2.99309	0.017	5.952	±	2.66323	0.019	6.004	±	2.70542						0.017	6.144	±	2.64164	0.027	4.9	±	2.31935	0.045	4.914	±	2.45573
		T10	0.002	10.5032	±	3.41326	0.0006	8.74253	±	3.20719	0.0066	8.8836	±	3.23894						0.004	7.608	±	2.86471	0.017	6.216	±	2.58457	0.01	6.238	±	2.60195						0.009	6.426	±	2.54657	0.022	5.214	±	2.25195	0.02	5.3	±	2.26873
		T11	0.0018	10.4514	±	3.46275	0.001	8.69207	±	3.20016	0.0058	8.8096	±	3.2867						0.01	7.372	±	3.05269	0.015	5.964	±	2.63622	0.024	6.028	±	2.75078						0.024	6.152	±	2.64119	0.031	4.93	±	2.27866	0.029	5.006	±	2.24789
		T12	0.002	10.5802	±	3.39825	0.0009	8.81153	±	3.17845	0.0048	8.9726	±	3.20828						0.005	7.574	±	2.86334	0.021	6.114	±	2.64386	0.019	6.13	±	2.58956						0.016	6.368	±	2.59216	0.03	5.13	±	2.25126	0.031	5.16	±	2.38413
		T13	0.0015	10.5624	±	3.38409	0.0005	8.80948	±	3.14181	0.0034	8.9528	±	3.19418						0.008	7.618	±	2.88069	0.017	6.27	±	2.53802	0.013	6.258	±	2.57528						0.008	6.518	±	2.46693	0.023	5.334	±	2.20484	0.012	5.378	±	2.19041
		T14	0.0021	10.3654	±	3.51285	0.0013	8.59835	±	3.25118	0.0069	8.7192	±	3.33513						0.025	7.186	±	3.15458	0.039	5.778	±	2.73536	0.039	5.85	±	2.87154						0.033	5.94	±	2.70328	0.069	4.648	±	2.40372	0.052	4.754	±	2.38016
		T15	0.0011	10.6102	±	3.37443	0.0012	8.87539	±	3.19	0.0027	9.0374	±	3.18289						0.005	7.616	±	2.83489	0.014	6.214	±	2.62699	0.008	6.238	±	2.53017						0.013	6.422	±	2.56447	0.025	5.212	±	2.24323	0.026	5.318	±	2.30308
	T15	T1	0.0011	10.369	±	3.46127	0.0017	8.74869	±	3.25033	0.0019	8.8594	±	3.19607	0.018	6.66667	±	3.12794		0.007	7.35	±	2.99975	0.015	6.066	±	2.72894	0.009	6.136	±	2.6737	0.099	4.102	±	2.58617		0.023	5.986	±	2.60511	0.03	4.884	±	2.30822	0.021	4.992	±	2.28674	0.176
		T2	0.0003	10.5147	±	3.36977	0.0006	8.95782	±	3.17786	0.001	9.038	±	3.123	0.0119	6.82787	±	3.06832		0.01	7.548	±	2.90726	0.01	6.284	±	2.64089	0.005	6.456	±	2.59515	0.071	4.332	±	2.51398		0.013	6.296	±	2.50413	0.019	5.254	±	2.18455	0.007	5.314	±	2.13962	0.112
		T3	0.0002	10.5067	±	3.39343	0.0009	8.93686	±	3.18411	0.0018	9.0394	±	3.15066	0.0116	6.82275	±	3.08203		0.007	7.622	±	2.91163	0.011	6.348	±	2.67096	0.007	6.432	±	2.65564	0.089	4.33	±	2.64236		0.011	6.286	±	2.48039	0.017	5.22	±	2.19737	0.006	5.29	±	2.10341	0.107
		T4	0.0008	10.5001	±	3.407	0.0027	8.80709	±	3.22628	0.006	8.8034	±	3.24284						0.006	7.576	±	2.95651	0.013	6.194	±	2.67984	0.027	6.194	±	2.76659						0.009	6.304	±	2.49516	0.027	5.078	±	2.26253	0.021	5.184	±	2.24214
		T5	0.0007	10.463	±	3.41172	0.002	8.79162	±	3.20295	0.0041	8.909	±	3.17854						0.006	7.494	±	2.94561	0.021	6.154	±	2.73711	0.014	6.284	±	2.64392						0.017	6.152	±	2.61223	0.017	5.054	±	2.25792	0.026	5.076	±	2.23052
		T6	0.0006	10.5045	±	3.42703	0.0016	8.82755	±	3.23578	0.0041	8.9284	±	3.19298						0.005	7.602	±	2.93363	0.014	6.234	±	2.70935	0.014	6.266	±	2.72703						0.011	6.296	±	2.49772	0.02	5.174	±	2.17404	0.025	5.096	±	2.24228
		T7	0.0007	10.52	±	3.38465	0.0009	8.858	±	3.19878	0.0034	8.8908	±	3.17583						0.001	7.656	±	2.84987	0.01	6.256	±	2.61635	0.007	6.328	±	2.6236						0.004	6.364	±	2.43669	0.014	5.254	±	2.16429	0.019	5.21	±	2.20381
		T8	0.0008	10.539	±	3.40989	0.0014	8.86499	±	3.18814	0.0036	8.9616	±	3.20443						0.003	7.566	±	2.95574	0.011	6.236	±	2.70992	0.017	6.284	±	2.69789						0.01	6.162	±	2.58155	0.026	4.996	±	2.29374	0.015	5.094	±	2.20999
		T9	0.0002	10.5884	±	3.40274	0.0016	8.92189	±	3.22119	0.0026	8.9796	±	3.18845						0.003	7.6	±	2.94766	0.013	6.252	±	2.69068	0.015	6.29	±	2.73192						0.009	6.316	±	2.49206	0.021	5.15	±	2.20689	0.025	5.138	±	2.27731
		T10	0.0005	10.4992	±	3.3866	0.0022	8.8545	±	3.22567	0.0034	8.9252	±	3.16901						0.005	7.632	±	2.87486	0.014	6.238	±	2.6688	0.014	6.404	±	2.62215						0.008	6.348	±	2.46515	0.017	5.302	±	2.16182	0.028	5.216	±	2.22313
		T11	0.0006	10.5553	±	3.40143	0.0021	8.87697	±	3.22413	0.0061	8.8904	±	3.24522						0.014	7.624	±	2.99392	0.021	6.258	±	2.72486	0.023	6.27	±	2.80052						0.017	6.298	±	2.53488	0.035	5.068	±	2.31878	0.033	5.208	±	2.25073
		T12	0.0012	10.422	±	3.49485	0.0033	8.70926	±	3.29678	0.0063	8.8354	±	3.25324						0.016	7.378	±	3.07157	0.027	6.016	±	2.78846	0.029	6.046	±	2.80745						0.021	5.99	±	2.6659	0.041	4.828	±	2.34263	0.057	4.822	±	2.44751
		T13	0.0012	10.5222	±	3.3985	0.0017	8.88495	±	3.21077	0.0033	8.9472	±	3.17601						0.007	7.672	±	2.89634	0.014	6.288	±	2.68706	0.013	6.398	±	2.66171						0.013	6.37	±	2.46763	0.018	5.314	±	2.16566	0.024	5.234	±	2.2032
		T14	0.0007	10.5862	±	3.3913	0.0017	8.92838	±	3.21793	0.0042	8.911	±	3.22718						0.009	7.59	±	3.0128	0.024	6.244	±	2.72835	0.017	6.288	±	2.77502						0.013	6.33	±	2.52933	0.028	5.114	±	2.28741	0.017	5.25	±	2.22676
		T15	0.0016	10.4034	±	3.49703	0.0016	8.70377	±	3.25667	0.0059	8.838	±	3.25902						0.023	7.31	±	3.10637	0.033	5.986	±	2.84463	0.023	6.058	±	2.75831						0.034	5.868	±	2.77818	0.062	4.72	±	2.44286	0.054	4.82	±	2.4227
Intron	T1	T1	0.026	6.1936	±	2.69385	0.0436	4.7994	±	2.34817	0.0216	5.0358	±	2.3034	0.1654	3.0492	±	2.12764		0.06	4.758	±	2.33985	0.08	3.686	±	1.96908	0.038	3.914	±	1.87833	0.293	2.012	±	1.6884		0.112	3.86	±	2.19846	0.158	3.028	±	1.90863	0.075	3.23	±	1.68224	0.413
		T2	0.0061	6.7696	±	2.45966	0.0109	5.4878	±	2.1759	0.006	5.6386	±	2.18885	0.0841	3.5494	±	2.08792		0.016	5.516	±	2.03811	0.024	4.556	±	1.70346	0.009	4.6	±	1.65249	0.137	2.624	±	1.61903		0.016	5.084	±	1.70289	0.024	4.342	±	1.48366	0.013	4.364	±	1.41049	0.115
		T3	0.0066	6.7808	±	2.4545	0.0132	5.4878	±	2.18012	0.0053	5.6374	±	2.19011	0.0873	3.5574	±	2.09727		0.01	5.596	±	1.96383	0.013	4.646	±	1.66777	0.012	4.678	±	1.62572	0.109	2.688	±	1.55984		0.011	5.058	±	1.70398	0.013	4.41	±	1.42476	0.01	4.362	±	1.36632	0.112
		T4	0.0168	6.3994	±	2.6551	0.0366	4.9474	±	2.33328	0.0433	5.0864	±	2.45135						0.033	5.02	±	2.24781	0.076	3.846	±	1.94938	0.065	4.086	±	1.93917						0.054	4.26	±	2.05539	0.09	3.392	±	1.77129	0.115	3.438	±	1.87074
		T5	0.0078	6.7642	±	2.50492	0.0191	5.3902	±	2.21816	0.0164	5.4426	±	2.28277						0.019	5.508	±	2.079	0.023	4.458	±	1.74278	0.035	4.412	±	1.81812						0.016	5.01	±	1.77399	0.021	4.27	±	1.53279	0.023	4.208	±	1.50699
		T6	0.0075	6.7736	±	2.48398	0.0175	5.395	±	2.21803	0.0203	5.4598	±	2.27533						0.013	5.566	±	2.04054	0.03	4.534	±	1.77595	0.016	4.48	±	1.72179						0.013	5.04	±	1.73476	0.027	4.292	±	1.51163	0.02	4.134	±	1.50343
		T7	0.0125	6.4386	±	2.61792	0.0276	4.9904	±	2.28815	0.0302	5.1498	±	2.36214						0.026	5.062	±	2.22196	0.053	3.928	±	1.90117	0.064	4.074	±	1.96224						0.035	4.3	±	1.99449	0.054	3.468	±	1.68992	0.074	3.526	±	1.74079
		T8	0.0052	6.7928	±	2.48984	0.0133	5.4236	±	2.1935	0.0174	5.461	±	2.28631						0.012	5.568	±	2.02224	0.02	4.54	±	1.69212	0.03	4.464	±	1.78322						0.013	5.022	±	1.73739	0.015	4.322	±	1.46645	0.017	4.22	±	1.4621
		T9	0.0054	6.791	±	2.47389	0.013	5.4284	±	2.19038	0.0167	5.4794	±	2.26916						0.016	5.546	±	2.04794	0.02	4.526	±	1.71647	0.029	4.454	±	1.7621						0.009	5.078	±	1.71022	0.018	4.276	±	1.47445	0.027	4.148	±	1.54028
		T10	0.0083	6.735	±	2.51889	0.0191	5.3388	±	2.23752	0.0188	5.4518	±	2.26936						0.018	5.484	±	2.10004	0.029	4.408	±	1.78121	0.03	4.402	±	1.79265						0.019	4.95	±	1.79129	0.029	4.18	±	1.53687	0.023	4.152	±	1.50571
		T11	0.0097	6.7244	±	2.52853	0.0187	5.3292	±	2.23413	0.0209	5.4068	±	2.32995						0.009	5.502	±	2.04357	0.024	4.408	±	1.73105	0.019	4.466	±	1.74525						0.016	4.922	±	1.81692	0.023	4.156	±	1.53949	0.025	4.076	±	1.56354
		T12	0.0134	6.5114	±	2.62045	0.0307	5.0884	±	2.3148	0.0318	5.1786	±	2.37989						0.024	5.21	±	2.23089	0.045	4.136	±	1.90187	0.068	4.096	±	1.97045						0.036	4.504	±	2.0214	0.052	3.674	±	1.73341	0.082	3.64	±	1.75997
		T13	0.0092	6.7404	±	2.51039	0.0225	5.3384	±	2.24864	0.018	5.4482	±	2.26884						0.011	5.53	±	2.03844	0.027	4.464	±	1.78098	0.024	4.466	±	1.7544						0.019	4.948	±	1.78227	0.026	4.21	±	1.52651	0.035	4.118	±	1.53376
		T14	0.0084	6.7186	±	2.52473	0.0198	5.3288	±	2.23329	0.0201	5.4044	±	2.32744						0.013	5.468	±	2.05358	0.027	4.374	±	1.76727	0.028	4.452	±	1.75007						0.013	4.946	±	1.78221	0.027	4.118	±	1.57243	0.034	4.044	±	1.62749
		T15	0.0141	6.5074	±	2.62885	0.0307	5.0832	±	2.30998	0.036	5.1578	±	2.3976						0.025	5.198	±	2.2248	0.048	4.116	±	1.87351	0.056	4.092	±	1.95432						0.037	4.472	±	2.04289	0.064	3.682	±	1.7487	0.077	3.68	±	1.74947
	T2	T1	0.0064	6.7594	±	2.45689	0.0131	5.4832	±	2.19285	0.0053	5.6414	±	2.19734	0.0842	3.5742	±	2.08795		0.009	5.632	±	1.83411	0.018	4.67	±	1.64615	0.005	4.718	±	1.60095	0.111	2.718	±	1.53455		0.009	5.08558	±	1.6573	0.019	4.382	±	1.48198	0.008	4.408	±	1.42954	0.125
		T2	0.0222	6.2552	±	2.67709	0.0402	4.8578	±	2.35498	0.0185	5.1106	±	2.30623	0.1633	3.0906	±	2.14929		0.052	4.686	±	2.20233	0.082	3.672	±	1.91209	0.035	3.862	±	1.74241	0.302	1.918	±	1.57726		0.087	3.89242	±	2.19896	0.147	3.156	±	1.9564	0.074	3.396	±	1.78392	0.389
		T3	0.006	6.7654	±	2.45356	0.0114	5.5036	±	2.17266	0.0052	5.641	±	2.19345	0.0858	3.5602	±	2.08715		0.017	5.556	±	1.93458	0.019	4.596	±	1.63935	0.01	4.666	±	1.61091	0.11	2.66	±	1.50422		0.02	5.01467	±	1.78455	0.027	4.35	±	1.51651	0.005	4.432	±	1.39976	0.113
		T4	0.0083	6.7358	±	2.52294	0.0205	5.3402	±	2.23946	0.0206	5.4392	±	2.32234						0.006	5.556	±	1.86718	0.024	4.468	±	1.7251	0.028	4.496	±	1.75415						0.009	4.9511	±	1.76739	0.023	4.21	±	1.5628	0.028	4.18	±	1.59315
		T5	0.0134	6.5286	±	2.61581	0.0308	5.1052	±	2.32462	0.0324	5.1918	±	2.38943						0.023	5.136	±	2.10949	0.047	4.058	±	1.82098	0.063	4.106	±	1.92574						0.029	4.50856	±	1.97303	0.062	3.694	±	1.78705	0.068	3.762	±	1.78397
		T6	0.0083	6.743	±	2.51416	0.0186	5.3788	±	2.22877	0.0189	5.4506	±	2.29554						0.018	5.476	±	1.98226	0.024	4.476	±	1.71358	0.034	4.384	±	1.74114						0.014	4.93888	±	1.81889	0.024	4.222	±	1.53267	0.034	4.136	±	1.64931
		T7	0.0059	6.7908	±	2.48549	0.0138	5.422	±	2.21414	0.0157	5.4918	±	2.27144						0.006	5.592	±	1.89027	0.012	4.53	±	1.66068	0.02	4.532	±	1.67325						0.007	5.04157	±	1.70555	0.013	4.31	±	1.50405	0.02	4.214	±	1.55455
		T8	0.0058	6.783	±	2.47918	0.0128	5.429	±	2.19209	0.0166	5.4702	±	2.28531						0.006	5.564	±	1.91561	0.011	4.52	±	1.63348	0.019	4.52	±	1.73107						0.006	5.06357	±	1.73053	0.017	4.272	±	1.53113	0.021	4.29	±	1.49202
		T9	0.0113	6.4872	±	2.61016	0.026	5.0568	±	2.28344	0.0326	5.1986	±	2.38955						0.027	5.034	±	2.12682	0.049	4.014	±	1.82843	0.056	3.994	±	1.86318						0.029	4.37164	±	2.00581	0.052	3.606	±	1.70049	0.079	3.628	±	1.85285
		T10	0.0145	6.5262	±	2.62515	0.0308	5.0922	±	2.33839	0.0342	5.2066	±	2.39054						0.038	5.116	±	2.165	0.057	4.022	±	1.88017	0.063	4.094	±	1.91176						0.03	4.46944	±	2.00481	0.063	3.702	±	1.81066	0.08	3.706	±	1.84851
		T11	0.0092	6.7256	±	2.53388	0.0202	5.3342	±	2.2425	0.0202	5.4324	±	2.331						0.014	5.508	±	1.95596	0.027	4.422	±	1.73808	0.033	4.472	±	1.78785						0.012	4.93398	±	1.8241	0.022	4.18	±	1.56782	0.019	4.2	±	1.53439
		T12	0.0103	6.7268	±	2.52325	0.0199	5.3524	±	2.24506	0.0216	5.4442	±	2.30061						0.013	5.504	±	1.95084	0.024	4.504	±	1.71258	0.029	4.412	±	1.71849						0.008	4.99266	±	1.74014	0.022	4.224	±	1.52845	0.037	4.132	±	1.6399
		T13	0.0099	6.7524	±	2.52352	0.021	5.3918	±	2.2526	0.0215	5.4616	±	2.29457						0.012	5.5	±	1.99248	0.032	4.44	±	1.74397	0.018	4.454	±	1.68545						0.017	4.9511	±	1.82195	0.025	4.248	±	1.57129	0.033	4.172	±	1.60405
		T14	0.0165	6.4416	±	2.66205	0.0382	4.988	±	2.34887	0.0392	5.157	±	2.44343						0.028	5.022	±	2.14572	0.064	3.916	±	1.91327	0.064	4.028	±	1.92534						0.047	4.2934	±	2.10426	0.083	3.532	±	1.81556	0.095	3.63	±	1.88856
		T15	0.0089	6.7386	±	2.511	0.0196	5.3784	±	2.23994	0.0194	5.4404	±	2.30325						0.015	5.548	±	1.93893	0.029	4.504	±	1.72887	0.03	4.494	±	1.77175						0.015	5.04401	±	1.75362	0.03	4.242	±	1.57605	0.023	4.224	±	1.5647
	T3	T1	0.0066	6.7716	±	2.44058	0.0133	5.4564	±	2.17756	0.0048	5.6302	±	2.16391	0.0871	3.5274	±	2.07959		0.012	5.558	±	1.95869	0.017	4.624	±	1.68922	0.007	4.7	±	1.62501	0.105	2.756	±	1.57447		0.013	5.06	±	1.7411	0.017	4.344	±	1.47372	0.009	4.396	±	1.41605	0.125
		T2	0.0073	6.7472	±	2.46315	0.0135	5.4418	±	2.19811	0.0073	5.6046	±	2.20539	0.0891	3.5102	±	2.09956		0.011	5.546	±	1.92707	0.018	4.602	±	1.66504	0.01	4.666	±	1.6134	0.1	2.712	±	1.53082		0.013	5.102	±	1.72991	0.014	4.408	±	1.4041	0.009	4.46	±	1.36758	0.086
		T3	0.0223	6.2442	±	2.67639	0.0399	4.8258	±	2.36402	0.0174	5.0846	±	2.30837	0.173	3.0432	±	2.16264		0.069	4.648	±	2.31721	0.08	3.634	±	1.94778	0.053	3.764	±	1.85141	0.323	1.886	±	1.63759		0.127	3.812	±	2.32078	0.164	2.978	±	1.9129	0.081	3.196	±	1.70308	0.439
		T4	0.0057	6.751	±	2.50348	0.0178	5.333	±	2.23106	0.0194	5.4218	±	2.30708						0.02	5.498	±	2.01496	0.021	4.5	±	1.71842	0.016	4.508	±	1.66875						0.017	4.96	±	1.86168	0.024	4.206	±	1.51917	0.019	4.176	±	1.54253
		T5	0.0082	6.7388	±	2.49568	0.0196	5.3396	±	2.22809	0.0209	5.423	±	2.29277						0.011	5.492	±	1.98642	0.025	4.418	±	1.75965	0.029	4.49	±	1.77286						0.011	5.012	±	1.77849	0.016	4.21	±	1.48664	0.013	4.228	±	1.4332
		T6	0.0132	6.5142	±	2.59582	0.0304	5.0562	±	2.31737	0.0362	5.1576	±	2.39494						0.032	5.036	±	2.23869	0.058	3.972	±	1.92326	0.068	3.938	±	1.96061						0.038	4.424	±	2.10158	0.057	3.602	±	1.74604	0.079	3.614	±	1.82053
		T7	0.0059	6.793	±	2.46482	0.0156	5.3708	±	2.20903	0.0133	5.462	±	2.24122						0.006	5.516	±	1.97018	0.018	4.466	±	1.70815	0.024	4.474	±	1.7153						0.01	5.05	±	1.78905	0.017	4.3	±	1.4887	0.02	4.24	±	1.51549
		T8	0.0111	6.5042	±	2.60854	0.0246	5.0518	±	2.29178	0.0302	5.1898	±	2.38473						0.019	5.09	±	2.1514	0.049	4.006	±	1.88029	0.062	4.082	±	1.94964						0.047	4.302	±	2.09886	0.07	3.424	±	1.71323	0.076	3.558	±	1.75833
		T9	0.0065	6.7826	±	2.48897	0.0145	5.3844	±	2.21014	0.016	5.4444	±	2.27698						0.012	5.532	±	1.98215	0.022	4.528	±	1.72864	0.021	4.432	±	1.73216						0.014	5.004	±	1.80755	0.022	4.246	±	1.51055	0.015	4.208	±	1.50964
		T10	0.0078	6.7384	±	2.49788	0.0198	5.3142	±	2.24468	0.0189	5.4232	±	2.28189						0.013	5.466	±	1.99871	0.033	4.398	±	1.77108	0.02	4.442	±	1.72151						0.012	5.052	±	1.78227	0.02	4.296	±	1.48411	0.023	4.224	±	1.51
		T11	0.0172	6.4618	±	2.66726	0.0399	4.9886	±	2.36382	0.0415	5.1498	±	2.44503						0.032	5.046	±	2.22415	0.056	4.02	±	1.90243	0.06	4.068	±	1.916						0.056	4.252	±	2.17928	0.071	3.416	±	1.73146	0.105	3.49	±	1.87067
		T12	0.0092	6.7524	±	2.50282	0.0205	5.3424	±	2.24305	0.022	5.4312	±	2.28442						0.012	5.494	±	2.01991	0.024	4.482	±	1.74319	0.027	4.434	±	1.7694						0.016	4.964	±	1.82922	0.03	4.178	±	1.58203	0.042	4.128	±	1.62304
		T13	0.0174	6.4996	±	2.61944	0.0356	5.0228	±	2.3406	0.0363	5.1602	±	2.38506						0.03	5.02	±	2.22453	0.065	3.942	±	1.91319	0.069	3.94	±	1.94735						0.041	4.452	±	2.10906	0.063	3.634	±	1.78248	0.093	3.618	±	1.83887
		T14	0.009	6.726	±	2.52728	0.0213	5.3132	±	2.25531	0.0221	5.4068	±	2.33132						0.009	5.498	±	1.98694	0.02	4.532	±	1.69701	0.025	4.468	±	1.72277						0.019	4.942	±	1.88047	0.028	4.184	±	1.52593	0.029	4.148	±	1.59142
		T15	0.0081	6.7382	±	2.50617	0.0218	5.3344	±	2.24425	0.0208	5.4336	±	2.29009						0.018	5.504	±	2.01346	0.031	4.472	±	1.77662	0.033	4.484	±	1.79359						0.013	4.952	±	1.79357	0.04	4.124	±	1.58339	0.028	4.136	±	1.54658
	T4	T1	0.0145	6.3752	±	2.59613	0.0274	5.0046	±	2.29288	0.0119	5.205	±	2.26541	0.1428	3.1866	±	2.13167		0.037	4.954	±	2.14721	0.06	3.942	±	1.91946	0.031	4.122	±	1.8266	0.249	2.182	±	1.67263		0.053	4.314	±	2.1161	0.069	3.536	±	1.7629	0.04	3.614	±	1.63759	0.311
		T2	0.0069	6.7366	±	2.48259	0.0136	5.4346	±	2.195	0.0051	5.5832	±	2.19626	0.0993	3.4876	±	2.10796		0.012	5.448	±	1.96854	0.014	4.556	±	1.68217	0.006	4.612	±	1.63834	0.134	2.62	±	1.59566		0.009	5.056	±	1.74353	0.015	4.332	±	1.46558	0.006	4.33	±	1.42588	0.156
		T3	0.0058	6.75	±	2.46262	0.012	5.4516	±	2.1782	0.0052	5.5872	±	2.20556	0.0931	3.5022	±	2.09653		0.012	5.454	±	1.99947	0.024	4.558	±	1.73887	0.009	4.564	±	1.6795	0.138	2.624	±	1.62397		0.018	4.96	±	1.82256	0.022	4.232	±	1.52726	0.012	4.256	±	1.48885	0.165
		T4	0.0275	6.1954	±	2.7724	0.0556	4.7392	±	2.40993	0.0447	5.0256	±	2.47046						0.062	4.586	±	2.33625	0.094	3.672	±	2.02596	0.087	3.85	±	2.02029						0.112	3.884	±	2.33581	0.156	3.114	±	1.95725	0.126	3.422	±	1.91457
		T5	0.0067	6.8216	±	2.47984	0.0161	5.4588	±	2.20554	0.0214	5.4676	±	2.28181						0.012	5.572	±	1.96486	0.033	4.568	±	1.7574	0.034	4.552	±	1.80293						0.014	5.166	±	1.72958	0.023	4.354	±	1.48623	0.035	4.166	±	1.57573
		T6	0.0086	6.8422	±	2.46717	0.018	5.4562	±	2.21151	0.0204	5.4688	±	2.28892						0.012	5.59	±	1.93278	0.028	4.602	±	1.73338	0.027	4.524	±	1.74369						0.015	5.09	±	1.78972	0.035	4.266	±	1.57725	0.037	4.206	±	1.61374
		T7	0.0111	6.4468	±	2.60604	0.0247	5.0148	±	2.28042	0.0292	5.1322	±	2.36624						0.02	5.014	±	2.07753	0.046	4.024	±	1.85981	0.053	4.056	±	1.9143						0.039	4.396	±	2.07641	0.068	3.528	±	1.75622	0.076	3.562	±	1.77067
		T8	0.0055	6.8034	±	2.47183	0.0138	5.4506	±	2.18281	0.0152	5.4846	±	2.27299						0.009	5.504	±	2.01147	0.014	4.532	±	1.71111	0.029	4.504	±	1.78134						0.012	5.04	±	1.81375	0.024	4.272	±	1.51536	0.031	4.142	±	1.58314
		T9	0.0047	6.8106	±	2.46948	0.0137	5.431	±	2.19643	0.017	5.4818	±	2.28254						0.009	5.516	±	1.96	0.017	4.564	±	1.69375	0.022	4.524	±	1.71358						0.009	5.06	±	1.78874	0.019	4.284	±	1.5105	0.029	4.256	±	1.56234
		T10	0.0105	6.7696	±	2.51196	0.02	5.3666	±	2.23081	0.0223	5.3896	±	2.29031						0.008	5.506	±	1.95647	0.022	4.498	±	1.72945	0.031	4.438	±	1.81534						0.01	5.078	±	1.77907	0.019	4.21	±	1.51862	0.034	4.072	±	1.60168
		T11	0.0129	6.5	±	2.64339	0.0258	5.0828	±	2.29331	0.0256	5.3	±	2.37709						0.032	5.01	±	2.2282	0.047	4.11	±	1.87708	0.046	4.184	±	1.88937						0.043	4.44	±	2.10019	0.043	3.714	±	1.67482	0.037	3.908	±	1.63285
		T12	0.0067	6.772	±	2.50053	0.0193	5.3528	±	2.24322	0.027	5.361	±	2.33628						0.009	5.514	±	1.99293	0.026	4.424	±	1.78869	0.037	4.416	±	1.81941						0.02	5	±	1.88137	0.026	4.17	±	1.60052	0.042	4.05	±	1.66742
		T13	0.0085	6.772	±	2.50468	0.0212	5.3636	±	2.24149	0.024	5.3928	±	2.30821						0.015	5.504	±	1.98139	0.022	4.526	±	1.73503	0.03	4.428	±	1.7855						0.018	5.016	±	1.81853	0.034	4.142	±	1.61072	0.043	4.036	±	1.65694
		T14	0.0163	6.489	±	2.65849	0.0318	5.0628	±	2.31357	0.0272	5.2992	±	2.37467						0.038	5.002	±	2.22102	0.046	4.136	±	1.85714	0.038	4.222	±	1.84774						0.041	4.474	±	2.06096	0.049	3.746	±	1.6608	0.036	3.946	±	1.63822
		T15	0.0084	6.7538	±	2.51269	0.0219	5.3524	±	2.25591	0.0257	5.363	±	2.33049						0.016	5.494	±	2.03964	0.029	4.418	±	1.78001	0.034	4.434	±	1.8207						0.012	5.014	±	1.85776	0.032	4.19	±	1.61818	0.053	3.974	±	1.70359
	T5	T1	0.0073	6.683	±	2.49594	0.0141	5.367	±	2.18417	0.0061	5.554	±	2.18375	0.0993	3.4514	±	2.08016		0.013	5.25	±	1.97317	0.017	4.442	±	1.68864	0.011	4.49	±	1.65851	0.152	2.538	±	1.59157		0.014	4.94	±	1.8264	0.019	4.216	±	1.56326	0.011	4.25	±	1.52046	0.171
		T2	0.0138	6.4694	±	2.59984	0.0227	5.1102	±	2.28113	0.0086	5.2924	±	2.25579	0.1402	3.2216	±	2.13957		0.028	4.892	±	2.11301	0.046	3.994	±	1.88879	0.019	4.12	±	1.76769	0.246	2.156	±	1.66206		0.044	4.468	±	2.08262	0.055	3.724	±	1.75924	0.033	3.766	±	1.6805	0.307
		T3	0.0075	6.667	±	2.49915	0.0128	5.3718	±	2.1773	0.0048	5.538	±	2.18665	0.0996	3.4454	±	2.0897		0.01	5.342	±	1.88217	0.023	4.502	±	1.719	0.006	4.544	±	1.66699	0.148	2.57	±	1.62041		0.016	5.002	±	1.79198	0.018	4.206	±	1.51653	0.011	4.274	±	1.45981	0.153
		T4	0.009	6.7698	±	2.51055	0.0224	5.3684	±	2.23445	0.0254	5.4402	±	2.33828						0.019	5.336	±	1.98873	0.04	4.45	±	1.80354	0.042	4.364	±	1.85228						0.019	5.068	±	1.8544	0.036	4.292	±	1.61162	0.032	4.194	±	1.60029
		T5	0.0219	6.3258	±	2.73872	0.0439	4.8792	±	2.38117	0.0402	5.1056	±	2.40463						0.062	4.58	±	2.29714	0.088	3.672	±	2.0081	0.078	3.9	±	1.99248						0.093	4.098	±	2.27851	0.136	3.27	±	1.96442	0.104	3.522	±	1.88973
		T6	0.0083	6.7626	±	2.49405	0.0217	5.3862	±	2.20457	0.0221	5.4292	±	2.27796						0.015	5.432	±	1.90814	0.024	4.56	±	1.70919	0.04	4.48	±	1.76088						0.019	5.102	±	1.78684	0.031	4.284	±	1.52633	0.03	4.224	±	1.59511
		T7	0.0066	6.7458	±	2.5012	0.0162	5.3414	±	2.2038	0.0153	5.421	±	2.27052						0.015	5.308	±	1.98118	0.016	4.416	±	1.70348	0.034	4.344	±	1.79245						0.025	4.992	±	1.89196	0.031	4.14	±	1.58206	0.043	4.056	±	1.69462
		T8	0.0128	6.528	±	2.63505	0.0235	5.1216	±	2.25994	0.0228	5.3018	±	2.31323						0.022	4.968	±	2.08502	0.031	4.1	±	1.79589	0.036	4.224	±	1.8246						0.03	4.576	±	2.04558	0.046	3.752	±	1.71972	0.029	3.946	±	1.61359
		T9	0.0067	6.7672	±	2.50568	0.0158	5.367	±	2.20259	0.0245	5.3798	±	2.31886						0.01	5.37	±	1.96238	0.023	4.48	±	1.74489	0.039	4.38	±	1.81187						0.01	5.046	±	1.82461	0.013	4.284	±	1.50519	0.032	4.14	±	1.62451
		T10	0.0145	6.4848	±	2.63607	0.0346	5.048	±	2.32874	0.0314	5.1912	±	2.35423						0.04	4.892	±	2.17832	0.068	3.95	±	1.93836	0.063	4.032	±	1.91066						0.039	4.47	±	2.08313	0.063	3.596	±	1.75039	0.085	3.602	±	1.86576
		T11	0.0097	6.711	±	2.55052	0.0217	5.3174	±	2.24565	0.0239	5.4066	±	2.34896						0.016	5.308	±	1.96698	0.03	4.412	±	1.78254	0.033	4.376	±	1.82372						0.014	5.024	±	1.83379	0.036	4.23	±	1.63762	0.041	4.164	±	1.60489
		T12	0.0079	6.7198	±	2.5228	0.0191	5.3304	±	2.2185	0.0223	5.4116	±	2.29327						0.014	5.312	±	1.98257	0.022	4.462	±	1.73019	0.019	4.438	±	1.74333						0.011	4.996	±	1.80534	0.028	4.232	±	1.56609	0.044	4.17	±	1.66189
		T13	0.0093	6.7042	±	2.52767	0.0189	5.3068	±	2.23069	0.0211	5.3962	±	2.2727						0.012	5.338	±	1.95795	0.026	4.426	±	1.75317	0.029	4.366	±	1.78248						0.014	5.002	±	1.85349	0.031	4.1	±	1.56219	0.042	4.044	±	1.69734
		T14	0.0103	6.7328	±	2.5441	0.022	5.3146	±	2.25121	0.0281	5.366	±	2.37727						0.023	5.304	±	2.03561	0.036	4.38	±	1.8382	0.049	4.286	±	1.91151						0.021	5.022	±	1.87484	0.025	4.252	±	1.59343	0.043	4.098	±	1.65564
		T15	0.0174	6.5024	±	2.65818	0.0308	5.0822	±	2.29926	0.0245	5.293	±	2.31142						0.04	4.906	±	2.16976	0.059	4.05	±	1.86467	0.046	4.192	±	1.83698						0.048	4.524	±	2.07116	0.063	3.722	±	1.77366	0.049	3.91	±	1.6967
	T6	T1	0.0071	6.6828	±	2.48032	0.0121	5.4116	±	2.17492	0.0056	5.565	±	2.20192	0.0947	3.4914	±	2.09126		0.018	5.404	±	2.10552	0.02	4.536	±	1.70752	0.011	4.586	±	1.68507	0.134	2.614	±	1.56635		0.017	4.96	±	1.796	0.015	4.274	±	1.49236	0.01	4.254	±	1.44968	0.155
		T2	0.0058	6.698	±	2.47285	0.013	5.413	±	2.18657	0.0045	5.5584	±	2.18629	0.0977	3.48	±	2.09601		0.016	5.44	±	2.06753	0.022	4.542	±	1.73241	0.011	4.648	±	1.69675	0.139	2.636	±	1.6193		0.015	4.972	±	1.80734	0.022	4.24	±	1.50222	0.01	4.232	±	1.45475	0.144
		T3	0.0127	6.4386	±	2.56887	0.0223	5.084	±	2.27646	0.0115	5.2626	±	2.26229	0.1427	3.213	±	2.13764		0.018	5.016	±	2.13642	0.027	4.088	±	1.78982	0.022	4.138	±	1.81004	0.242	2.206	±	1.66984		0.049	4.266	±	2.04387	0.049	3.538	±	1.65931	0.032	3.634	±	1.60269	0.345
		T4	0.0086	6.7758	±	2.48756	0.0211	5.4026	±	2.22297	0.0224	5.4592	±	2.31898						0.017	5.552	±	2.06581	0.03	4.57	±	1.74188	0.038	4.484	±	1.83987						0.012	5.052	±	1.76193	0.034	4.276	±	1.56406	0.047	4.136	±	1.64688
		T5	0.0082	6.7878	±	2.47766	0.0182	5.4218	±	2.21977	0.0212	5.465	±	2.28707						0.022	5.5	±	2.12097	0.026	4.602	±	1.73107	0.035	4.548	±	1.83496						0.02	5.062	±	1.78867	0.039	4.23	±	1.57021	0.033	4.174	±	1.59256
		T6	0.0235	6.2966	±	2.72007	0.0457	4.8678	±	2.37535	0.0407	5.057	±	2.41324						0.067	4.702	±	2.39101	0.112	3.648	±	2.04359	0.081	3.962	±	1.99563						0.117	3.91	±	2.31544	0.143	3.152	±	1.88798	0.103	3.41	±	1.79419
		T7	0.006	6.7556	±	2.48405	0.0135	5.365	±	2.19182	0.0161	5.4304	±	2.26028						0.008	5.504	±	2.04699	0.013	4.512	±	1.689	0.022	4.482	±	1.77506						0.012	4.978	±	1.80964	0.02	4.152	±	1.52684	0.029	4.026	±	1.59683
		T8	0.0049	6.769	±	2.47015	0.0168	5.3782	±	2.22366	0.0221	5.408	±	2.32045						0.02	5.468	±	2.10747	0.031	4.564	±	1.74268	0.035	4.408	±	1.88177						0.013	4.946	±	1.82439	0.024	4.142	±	1.56021	0.054	4.038	±	1.67492
		T9	0.0113	6.5372	±	2.59909	0.0215	5.1532	±	2.25127	0.0239	5.2958	±	2.32212						0.022	5.094	±	2.23879	0.037	4.064	±	1.83501	0.027	4.332	±	1.78128						0.031	4.5	±	2.0421	0.035	3.766	±	1.61736	0.043	3.872	±	1.61314
		T10	0.0092	6.729	±	2.513	0.0213	5.3278	±	2.23952	0.0202	5.4046	±	2.27842						0.01	5.478	±	2.07842	0.022	4.504	±	1.7219	0.029	4.488	±	1.82789						0.021	4.956	±	1.85944	0.031	4.082	±	1.58991	0.035	4.028	±	1.60305
		T11	0.0071	6.7304	±	2.50167	0.0238	5.3218	±	2.25942	0.0277	5.3764	±	2.3623						0.013	5.494	±	2.07081	0.021	4.524	±	1.7414	0.047	4.35	±	1.91132						0.017	4.914	±	1.85149	0.044	4.118	±	1.6373	0.046	4.002	±	1.68726
		T12	0.016	6.4954	±	2.6472	0.0297	5.1146	±	2.29996	0.0276	5.2766	±	2.3476						0.042	5.032	±	2.32989	0.048	4.05	±	1.8775	0.038	4.276	±	1.83281						0.045	4.466	±	2.10506	0.055	3.73	±	1.68462	0.035	3.896	±	1.57469
		T13	0.0166	6.4548	±	2.62622	0.0355	5.0262	±	2.33046	0.0335	5.1576	±	2.35825						0.029	5.038	±	2.19166	0.054	4.014	±	1.86957	0.058	4.116	±	1.93863						0.045	4.304	±	2.09188	0.084	3.472	±	1.75622	0.096	3.518	±	1.81961
		T14	0.0103	6.7156	±	2.51311	0.0204	5.3492	±	2.23861	0.0227	5.4252	±	2.32752						0.014	5.478	±	2.05907	0.032	4.488	±	1.79697	0.027	4.488	±	1.78355						0.017	4.968	±	1.80062	0.027	4.21	±	1.56536	0.043	4.09	±	1.62189
		T15	0.0088	6.7124	±	2.51561	0.0206	5.367	±	2.24344	0.0208	5.4376	±	2.30292						0.017	5.39	±	2.14768	0.024	4.514	±	1.75696	0.032	4.49	±	1.83064						0.013	4.966	±	1.82048	0.026	4.198	±	1.52549	0.034	4.15	±	1.57225
	T7	T1	0.0136	6.4034	±	2.61273	0.0283	5.0372	±	2.32223	0.0125	5.2276	±	2.28244	0.147	3.2056	±	2.16125		0.041	4.862	±	2.18946	0.049	3.888	±	1.8501	0.019	4.068	±	1.73389	0.24	2.134	±	1.61141		0.064	4.09	±	2.05527	0.074	3.416	±	1.70817	0.047	3.51	±	1.61695	0.349
		T2	0.0064	6.7604	±	2.48419	0.0116	5.4556	±	2.19019	0.0053	5.5992	±	2.17454	0.0944	3.5054	±	2.10338		0.015	5.386	±	2.00375	0.021	4.536	±	1.68153	0.008	4.504	±	1.68429	0.164	2.494	±	1.60578		0.014	4.918	±	1.73559	0.018	4.282	±	1.46377	0.011	4.294	±	1.43374	0.137
		T3	0.0054	6.7636	±	2.4698	0.0113	5.4646	±	2.18372	0.0052	5.586	±	2.1926	0.0942	3.5084	±	2.10703		0.011	5.392	±	1.95606	0.019	4.526	±	1.66195	0.003	4.604	±	1.6192	0.137	2.558	±	1.55662		0.016	4.908	±	1.78738	0.015	4.296	±	1.4651	0.01	4.272	±	1.45056	0.156
		T4	0.0174	6.4418	±	2.66434	0.0429	4.9704	±	2.37228	0.0402	5.1378	±	2.43508						0.032	4.842	±	2.19542	0.075	3.808	±	1.92636	0.063	3.948	±	1.96192						0.054	4.102	±	2.07988	0.098	3.34	±	1.7999	0.098	3.464	±	1.79442
		T5	0.0084	6.7838	±	2.51625	0.0177	5.4128	±	2.23116	0.0197	5.4488	±	2.2798						0.015	5.456	±	1.96874	0.028	4.484	±	1.73227	0.043	4.378	±	1.8134						0.011	4.954	±	1.72071	0.026	4.272	±	1.50209	0.035	4.154	±	1.55135
		T6	0.0081	6.808	±	2.48961	0.017	5.4374	±	2.21097	0.0203	5.4594	±	2.28453						0.01	5.442	±	1.96787	0.019	4.538	±	1.66293	0.026	4.48	±	1.74947						0.013	4.922	±	1.78581	0.022	4.284	±	1.45653	0.033	4.136	±	1.59752
		T7	0.0197	6.3084	±	2.71795	0.0412	4.8254	±	2.38304	0.0365	5.1054	±	2.38744						0.064	4.6	±	2.35405	0.091	3.61	±	1.95748	0.104	3.73	±	2.08601						0.109	3.756	±	2.23819	0.136	3.016	±	1.81191	0.104	3.35	±	1.79798
		T8	0.0058	6.864	±	2.46749	0.0125	5.5096	±	2.18504	0.0182	5.487	±	2.28284						0.004	5.552	±	1.88967	0.015	4.592	±	1.62363	0.018	4.526	±	1.6835						0.009	5.052	±	1.67095	0.016	4.386	±	1.43145	0.032	4.206	±	1.5349
		T9	0.006	6.885	±	2.45784	0.0124	5.5252	±	2.18042	0.0153	5.5108	±	2.26442						0.012	5.532	±	1.9598	0.011	4.656	±	1.60631	0.024	4.528	±	1.69354						0.014	5.03	±	1.68581	0.017	4.384	±	1.40232	0.028	4.21	±	1.54735
		T10	0.0155	6.5586	±	2.64686	0.0314	5.111	±	2.33329	0.0209	5.3302	±	2.29249						0.03	5.02	±	2.22453	0.048	4.06	±	1.87401	0.045	4.064	±	1.93692						0.041	4.398	±	2.04004	0.057	3.688	±	1.6833	0.04	3.884	±	1.64841
		T11	0.008	6.7722	±	2.53013	0.0201	5.3528	±	2.25034	0.0223	5.4008	±	2.33921						0.021	5.358	±	2.04647	0.028	4.366	±	1.73927	0.028	4.43	±	1.74073						0.024	4.842	±	1.81613	0.036	4.126	±	1.59708	0.03	4.05	±	1.53488
		T12	0.0075	6.7782	±	2.50987	0.0176	5.3924	±	2.2386	0.0273	5.364	±	2.34146						0.015	5.428	±	2.0072	0.024	4.458	±	1.70092	0.027	4.426	±	1.70218						0.019	4.844	±	1.83167	0.019	4.19	±	1.47583	0.054	3.96	±	1.69507
		T13	0.0146	6.5606	±	2.63978	0.0297	5.1176	±	2.32867	0.024	5.3238	±	2.30783						0.03	5.032	±	2.21357	0.05	4.09	±	1.84372	0.061	4.116	±	1.95918						0.052	4.382	±	2.08769	0.055	3.692	±	1.67927	0.052	3.876	±	1.67912
		T14	0.0078	6.771	±	2.52654	0.0181	5.3504	±	2.24306	0.0235	5.4076	±	2.33307						0.019	5.364	±	2.06489	0.025	4.406	±	1.72805	0.035	4.382	±	1.77461						0.012	4.836	±	1.78446	0.022	4.116	±	1.53783	0.032	4.064	±	1.57937
		T15	0.0083	6.756	±	2.52751	0.0211	5.3744	±	2.25609	0.0273	5.347	±	2.3546						0.011	5.454	±	1.97124	0.023	4.434	±	1.71656	0.031	4.376	±	1.76344						0.013	4.86	±	1.78201	0.025	4.182	±	1.51696	0.042	3.97	±	1.61422
	T8	T1	0.007	6.6842	±	2.49578	0.0131	5.3824	±	2.18226	0.0042	5.5398	±	2.18254	0.0948	3.4616	±	2.09231		0.018	5.426	±	2.04712	0.015	4.548	±	1.71074	0.013	4.568	±	1.69004	0.144	2.59	±	1.62312		0.023	4.972	±	1.83592	0.031	4.202	±	1.55873	0.012	4.24	±	1.49152	0.18
		T2	0.0077	6.6758	±	2.50158	0.015	5.384	±	2.21563	0.007	5.5236	±	2.20869	0.108	3.4494	±	2.12549		0.012	5.484	±	1.95181	0.018	4.558	±	1.72732	0.01	4.568	±	1.66618	0.153	2.598	±	1.65443		0.012	5.026	±	1.73964	0.017	4.266	±	1.49649	0.011	4.288	±	1.47487	0.152
		T3	0.0149	6.398	±	2.6072	0.0249	5.0478	±	2.29151	0.0101	5.2462	±	2.25315	0.1463	3.1952	±	2.14158		0.027	5.084	±	2.11977	0.047	4.072	±	1.89272	0.024	4.18	±	1.81187	0.221	2.328	±	1.71795		0.039	4.358	±	1.99595	0.06	3.522	±	1.71419	0.032	3.676	±	1.60549	0.31
		T4	0.0074	6.717	±	2.52201	0.0193	5.3056	±	2.23032	0.0249	5.366	±	2.34832						0.021	5.45	±	2.06731	0.027	4.482	±	1.76147	0.031	4.388	±	1.79908						0.013	4.996	±	1.83613	0.033	4.088	±	1.5858	0.033	4.1	±	1.6176
		T5	0.0185	6.4816	±	2.66323	0.0341	5.0632	±	2.3246	0.0274	5.257	±	2.33309						0.029	5.178	±	2.15707	0.054	4.134	±	1.89885	0.034	4.342	±	1.82712						0.04	4.536	±	2.03884	0.056	3.756	±	1.72495	0.054	3.842	±	1.66788
		T6	0.0069	6.7272	±	2.50627	0.0185	5.3576	±	2.22455	0.0266	5.3452	±	2.30854						0.014	5.496	±	2.03719	0.027	4.484	±	1.82238	0.047	4.34	±	1.86973						0.023	4.916	±	1.86237	0.025	4.114	±	1.56507	0.059	3.994	±	1.73406
		T7	0.0065	6.7796	±	2.47743	0.0136	5.4208	±	2.19404	0.0167	5.4452	±	2.25847						0.006	5.568	±	1.94761	0.023	4.574	±	1.76114	0.021	4.506	±	1.74327						0.015	5.102	±	1.75974	0.021	4.24	±	1.52339	0.036	4.18	±	1.6255
		T8	0.0199	6.2926	±	2.72828	0.0401	4.8404	±	2.35556	0.0391	5.0926	±	2.40033						0.042	4.872	±	2.2567	0.077	3.794	±	1.97724	0.067	4.058	±	1.97295						0.091	4.054	±	2.21585	0.129	3.234	±	1.87744	0.087	3.462	±	1.75432
		T9	0.0059	6.816	±	2.46405	0.0144	5.471	±	2.18564	0.0182	5.4582	±	2.27301						0.011	5.59	±	1.93898	0.022	4.63	±	1.71874	0.021	4.444	±	1.76351						0.013	5.102	±	1.75519	0.025	4.336	±	1.49175	0.032	4.226	±	1.59608
		T10	0.0088	6.683	±	2.54168	0.0215	5.316	±	2.25439	0.0215	5.3842	±	2.29454						0.02	5.496	±	2.01942	0.033	4.466	±	1.84343	0.033	4.476	±	1.79127						0.008	5.022	±	1.742	0.03	4.178	±	1.57187	0.037	4.102	±	1.6554
		T11	0.0187	6.4314	±	2.66229	0.0396	4.978	±	2.35526	0.039	5.1406	±	2.44492						0.035	5.072	±	2.18348	0.061	4.034	±	1.90958	0.056	4.074	±	1.93139						0.047	4.434	±	2.06395	0.077	3.504	±	1.77232	0.084	3.642	±	1.78859
		T12	0.0082	6.7278	±	2.52177	0.0196	5.3646	±	2.22071	0.0202	5.4134	±	2.27333						0.018	5.46	±	2.06898	0.037	4.512	±	1.8257	0.034	4.414	±	1.84499						0.018	4.968	±	1.83803	0.029	4.21	±	1.54476	0.038	4.1	±	1.63728
		T13	0.0085	6.6958	±	2.52272	0.0232	5.3128	±	2.26103	0.0256	5.332	±	2.31169						0.015	5.496	±	2.04112	0.031	4.444	±	1.85427	0.04	4.352	±	1.86965						0.022	4.952	±	1.83113	0.045	4.072	±	1.62156	0.052	3.99	±	1.73404
		T14	0.0098	6.722	±	2.52637	0.0209	5.311	±	2.24174	0.0259	5.3658	±	2.35753						0.01	5.472	±	1.9993	0.016	4.498	±	1.73868	0.048	4.338	±	1.86902						0.014	5.032	±	1.81391	0.026	4.142	±	1.5525	0.023	4.142	±	1.55507
		T15	0.0155	6.495	±	2.66069	0.0297	5.067	±	2.30565	0.0248	5.273	±	2.31733						0.02	5.142	±	2.15789	0.035	4.14	±	1.84819	0.04	4.292	±	1.8607						0.037	4.518	±	2.03662	0.045	3.746	±	1.69657	0.053	3.836	±	1.6685
	T9	T1	0.0075	6.7454	±	2.4798	0.0135	5.4484	±	2.2006	0.0054	5.5904	±	2.20143	0.098	3.5034	±	2.10785		0.01	5.424	±	1.937	0.018	4.496	±	1.60392	0.008	4.506	±	1.59954	0.134	2.528	±	1.54		0.017	4.986	±	1.84911	0.014	4.228	±	1.47451	0.018	4.226	±	1.47889	0.173
		T2	0.0151	6.4252	±	2.60459	0.0223	5.0848	±	2.27062	0.0112	5.2792	±	2.27336	0.1351	3.234	±	2.13525		0.037	4.91	±	2.23716	0.055	3.928	±	1.87572	0.036	4.048	±	1.80913	0.277	2.114	±	1.66907		0.051	4.336	±	2.06963	0.067	3.504	±	1.7381	0.033	3.654	±	1.64651	0.318
		T3	0.0074	6.748	±	2.46988	0.015	5.4584	±	2.2116	0.0064	5.6044	±	2.21883	0.1004	3.5078	±	2.12814		0.016	5.396	±	1.97765	0.022	4.5	±	1.67834	0.006	4.536	±	1.61843	0.133	2.546	±	1.5454		0.009	5.012	±	1.75583	0.023	4.23	±	1.49711	0.007	4.258	±	1.4295	0.154
		T4	0.0057	6.7842	±	2.50129	0.0195	5.3566	±	2.24796	0.0239	5.42	±	2.34268						0.01	5.408	±	1.99738	0.024	4.386	±	1.69289	0.03	4.314	±	1.79684						0.017	4.966	±	1.8575	0.032	4.102	±	1.58875	0.032	4.064	±	1.57174
		T5	0.0085	6.753	±	2.5212	0.0178	5.3808	±	2.24149	0.0243	5.4036	±	2.33685						0.012	5.366	±	2.02933	0.023	4.392	±	1.72317	0.038	4.278	±	1.81163						0.027	4.978	±	1.91708	0.035	4.098	±	1.60405	0.054	4.024	±	1.70714
		T6	0.0146	6.5684	±	2.61626	0.0284	5.1534	±	2.30638	0.0253	5.3284	±	2.33236						0.026	5.116	±	2.23954	0.037	4.096	±	1.805	0.034	4.258	±	1.74025						0.039	4.526	±	2.08319	0.049	3.744	±	1.64474	0.045	3.844	±	1.65481
		T7	0.0051	6.8654	±	2.44624	0.0128	5.5014	±	2.19004	0.0164	5.5064	±	2.27246						0.009	5.546	±	1.89987	0.015	4.58	±	1.63777	0.036	4.378	±	1.75733						0.012	5.116	±	1.74745	0.029	4.284	±	1.53418	0.028	4.156	±	1.57294
		T8	0.0055	6.852	±	2.46307	0.013	5.4934	±	2.20568	0.0168	5.5258	±	2.30028						0.009	5.484	±	1.94152	0.023	4.544	±	1.64035	0.027	4.452	±	1.73629						0.012	5.13	±	1.75789	0.02	4.282	±	1.49623	0.025	4.22	±	1.52903
		T9	0.0177	6.3446	±	2.69518	0.0382	4.8924	±	2.34797	0.0351	5.1254	±	2.40883						0.06	4.748	±	2.42123	0.08	3.676	±	1.92737	0.064	3.944	±	1.91639						0.096	4.002	±	2.26476	0.122	3.202	±	1.82058	0.11	3.436	±	1.841
		T10	0.0086	6.754	±	2.51383	0.0191	5.3842	±	2.23645	0.0251	5.3918	±	2.32685						0.023	5.39	±	2.04648	0.04	4.404	±	1.79332	0.053	4.224	±	1.88291						0.015	4.998	±	1.86211	0.036	4.102	±	1.61623	0.06	3.978	±	1.73855
		T11	0.0072	6.7718	±	2.51391	0.0195	5.352	±	2.26235	0.0231	5.4276	±	2.35221						0.015	5.37	±	2.04237	0.021	4.362	±	1.70759	0.037	4.334	±	1.79991						0.014	5	±	1.8164	0.026	4.104	±	1.55679	0.037	4.082	±	1.56963
		T12	0.0151	6.5534	±	2.63234	0.0277	5.1388	±	2.31285	0.024	5.322	±	2.33582						0.035	5.106	±	2.25429	0.046	4.068	±	1.82173	0.034	4.248	±	1.74744						0.045	4.534	±	2.12682	0.045	3.744	±	1.64474	0.047	3.83	±	1.68105
		T13	0.0078	6.7742	±	2.49592	0.0206	5.4088	±	2.25046	0.0206	5.4674	±	2.28431						0.013	5.442	±	2.00016	0.029	4.48	±	1.73569	0.032	4.358	±	1.78635						0.013	5.028	±	1.794	0.027	4.178	±	1.5436	0.04	4.112	±	1.61681
		T14	0.0171	6.4692	±	2.65853	0.0405	5.003	±	2.36164	0.0355	5.178	±	2.44428						0.04	4.936	±	2.2718	0.078	3.866	±	1.93437	0.072	3.98	±	1.93166						0.043	4.354	±	2.05984	0.089	3.454	±	1.8125	0.073	3.612	±	1.72175
		T15	0.0098	6.7582	±	2.52535	0.023	5.3908	±	2.26464	0.0222	5.4728	±	2.31002						0.019	5.408	±	2.0292	0.023	4.44	±	1.68084	0.031	4.402	±	1.74741						0.016	5.016	±	1.87063	0.036	4.174	±	1.56722	0.033	4.144	±	1.61922
	T10	T1	0.0079	6.654	±	2.47049	0.0153	5.3542	±	2.20903	0.0062	5.5144	±	2.18574	0.0993	3.4382	±	2.08778		0.013	5.472	±	2.0468	0.019	4.58	±	1.72121	0.005	4.596	±	1.65636	0.126	2.662	±	1.6001		0.023	4.93	±	1.83915	0.022	4.246	±	1.50524	0.007	4.326	±	1.47374	0.159
		T2	0.0116	6.4262	±	2.53555	0.0229	5.0748	±	2.24778	0.0098	5.262	±	2.22635	0.1432	3.1752	±	2.11058		0.028	5.05	±	2.18226	0.042	4.128	±	1.92128	0.029	4.156	±	1.80525	0.24	2.262	±	1.73504		0.035	4.372	±	1.94149	0.046	3.66	±	1.66589	0.031	3.794	±	1.63592	0.317
		T3	0.0068	6.6748	±	2.46634	0.0141	5.3798	±	2.20605	0.0052	5.5428	±	2.19769	0.1021	3.4424	±	2.1145		0.008	5.482	±	1.96049	0.014	4.572	±	1.67918	0.008	4.592	±	1.66743	0.145	2.646	±	1.64359		0.014	4.894	±	1.76632	0.025	4.212	±	1.51174	0.011	4.242	±	1.45724	0.146
		T4	0.0072	6.7054	±	2.49452	0.0222	5.314	±	2.25626	0.0228	5.4018	±	2.3148						0.008	5.482	±	2.04838	0.017	4.53	±	1.73381	0.027	4.452	±	1.79525						0.014	4.984	±	1.8097	0.022	4.258	±	1.50323	0.025	4.258	±	1.53225
		T5	0.0136	6.452	±	2.58263	0.032	5.02	±	2.29959	0.0362	5.1406	±	2.36525						0.027	5.084	±	2.23919	0.056	4.068	±	1.97364	0.067	4.086	±	1.96379						0.031	4.396	±	1.98371	0.059	3.624	±	1.71743	0.088	3.646	±	1.8553
		T6	0.0075	6.6986	±	2.48551	0.0182	5.3404	±	2.22221	0.021	5.4064	±	2.28564						0.015	5.498	±	2.04259	0.027	4.564	±	1.76097	0.032	4.45	±	1.79687						0.019	4.862	±	1.82655	0.026	4.146	±	1.54177	0.03	4.134	±	1.59392
		T7	0.0128	6.4608	±	2.59313	0.024	5.042	±	2.27375	0.0215	5.2698	±	2.28835						0.033	5.076	±	2.29248	0.047	4.08	±	1.8496	0.043	4.252	±	1.8815						0.035	4.37	±	2.05897	0.041	3.698	±	1.61846	0.044	3.914	±	1.64661
		T8	0.0066	6.7614	±	2.46846	0.0151	5.373	±	2.20775	0.0169	5.4076	±	2.2849						0.012	5.558	±	1.99515	0.019	4.57	±	1.75105	0.024	4.466	±	1.76578						0.011	5.02	±	1.73972	0.015	4.236	±	1.48947	0.031	4.11	±	1.62312
		T9	0.0068	6.7594	±	2.45608	0.015	5.3884	±	2.18596	0.0221	5.3926	±	2.28718						0.009	5.54	±	2.02002	0.012	4.622	±	1.72861	0.032	4.394	±	1.80111						0.014	4.964	±	1.79162	0.031	4.206	±	1.56077	0.034	4.15	±	1.61496
		T10	0.0261	6.2258	±	2.7089	0.0473	4.7742	±	2.37335	0.0379	5.0448	±	2.38163						0.071	4.698	±	2.47445	0.105	3.67	±	2.10227	0.068	3.928	±	2.0057						0.119	3.856	±	2.26106	0.143	3.174	±	1.87329	0.106	3.452	±	1.87168
		T11	0.0091	6.7798	±	2.48132	0.0202	5.3992	±	2.2365	0.0251	5.4438	±	2.32851						0.01	5.578	±	1.97327	0.02	4.622	±	1.70294	0.039	4.508	±	1.7981						0.013	5.094	±	1.70707	0.027	4.346	±	1.48273	0.034	4.26	±	1.55139
		T12	0.0087	6.7522	±	2.4829	0.0203	5.4	±	2.21822	0.0228	5.42	±	2.28861						0.016	5.584	±	2.02955	0.027	4.664	±	1.76698	0.024	4.51	±	1.75812						0.024	5.008	±	1.82956	0.036	4.268	±	1.58325	0.044	4.22	±	1.64995
		T13	0.0183	6.4318	±	2.63413	0.0352	5.0138	±	2.32593	0.0272	5.2474	±	2.31399						0.029	5.07	±	2.28393	0.054	4.048	±	1.90823	0.046	4.226	±	1.88799						0.055	4.272	±	2.10201	0.066	3.598	±	1.71737	0.055	3.818	±	1.69403
		T14	0.0069	6.7372	±	2.48748	0.0206	5.3338	±	2.2431	0.0264	5.3656	±	2.33865						0.013	5.518	±	2.00192	0.024	4.556	±	1.73836	0.041	4.37	±	1.86295						0.016	4.988	±	1.77849	0.031	4.218	±	1.54106	0.036	4.178	±	1.60714
		T15	0.0094	6.7116	±	2.49925	0.0209	5.3192	±	2.23486	0.0219	5.3568	±	2.30331						0.015	5.542	±	2.04705	0.029	4.546	±	1.83664	0.032	4.444	±	1.76578						0.013	4.958	±	1.80263	0.034	4.17	±	1.58291	0.036	4.098	±	1.65806
	T11	T1	0.007	6.6996	±	2.46949	0.0159	5.4118	±	2.20828	0.0049	5.559	±	2.18705	0.0997	3.4898	±	2.11029		0.011	5.408	±	1.99337	0.021	4.542	±	1.66644	0.009	4.544	±	1.66939	0.137	2.586	±	1.58212		0.015	4.896	±	1.7619	0.021	4.24	±	1.49955	0.009	4.236	±	1.42911	0.156
		T2	0.0069	6.725	±	2.46207	0.0113	5.4542	±	2.18041	0.0054	5.5818	±	2.19718	0.0963	3.519	±	2.11771		0.014	5.456	±	1.97483	0.02	4.582	±	1.66254	0.008	4.604	±	1.6413	0.131	2.634	±	1.57115		0.011	4.844	±	1.74663	0.018	4.184	±	1.5048	0.012	4.164	±	1.4803	0.172
		T3	0.0146	6.4018	±	2.60393	0.0281	5.0522	±	2.32039	0.0116	5.244	±	2.26084	0.1416	3.229	±	2.15834		0.047	4.866	±	2.20248	0.053	3.93	±	1.85972	0.03	4.122	±	1.77095	0.248	2.188	±	1.64662		0.046	4.226	±	2.02114	0.05	3.532	±	1.63207	0.035	3.684	±	1.66099	0.326
		T4	0.0159	6.4448	±	2.65082	0.0293	5.061	±	2.30842	0.0264	5.2808	±	2.34642						0.032	4.964	±	2.21531	0.031	4.068	±	1.77723	0.049	4.222	±	1.87996						0.049	4.26	±	2.09972	0.051	3.674	±	1.66027	0.048	3.806	±	1.67845
		T5	0.0077	6.7818	±	2.49259	0.0179	5.403	±	2.23134	0.0212	5.4358	±	2.29613						0.013	5.484	±	1.98436	0.021	4.52	±	1.65781	0.025	4.408	±	1.74487						0.02	4.906	±	1.79622	0.03	4.086	±	1.56431	0.046	4.024	±	1.65716
		T6	0.0085	6.758	±	2.50257	0.0206	5.367	±	2.25322	0.0256	5.3486	±	2.33046						0.01	5.472	±	2.01923	0.033	4.442	±	1.7742	0.044	4.408	±	1.83218						0.016	4.918	±	1.77663	0.034	4.152	±	1.56055	0.035	4.056	±	1.58473
		T7	0.0045	6.7708	±	2.47533	0.0139	5.426	±	2.20377	0.0171	5.461	±	2.26574						0.012	5.49	±	1.99897	0.02	4.56	±	1.67128	0.026	4.486	±	1.75125						0.013	4.904	±	1.79834	0.015	4.248	±	1.46583	0.035	4.054	±	1.60114
		T8	0.0102	6.4832	±	2.59769	0.0238	5.0684	±	2.29204	0.0283	5.2076	±	2.35963						0.023	4.92	±	2.14807	0.039	3.958	±	1.78141	0.053	4.036	±	1.88952						0.032	4.268	±	1.99101	0.06	3.474	±	1.67396	0.067	3.636	±	1.79073
		T9	0.0061	6.7826	±	2.46555	0.0136	5.4344	±	2.19358	0.0168	5.4582	±	2.27301						0.007	5.498	±	1.94828	0.019	4.532	±	1.70643	0.023	4.518	±	1.73282						0.015	4.898	±	1.72759	0.03	4.192	±	1.5328	0.033	4.148	±	1.53768
		T10	0.0084	6.8216	±	2.47483	0.0201	5.4706	±	2.2285	0.021	5.4654	±	2.2938						0.007	5.578	±	1.94466	0.023	4.61	±	1.66934	0.041	4.51	±	1.80309						0.022	4.974	±	1.77157	0.044	4.246	±	1.57797	0.042	4.044	±	1.6373
		T11	0.0261	6.197	±	2.77517	0.0523	4.771	±	2.42061	0.0445	5.057	±	2.44109						0.072	4.488	±	2.39324	0.121	3.556	±	2.05696	0.08	3.874	±	1.95754						0.138	3.692	±	2.33379	0.163	3.06	±	1.88254	0.13	3.408	±	1.93009
		T12	0.0075	6.808	±	2.46977	0.0183	5.4366	±	2.22483	0.0234	5.4398	±	2.30128						0.015	5.538	±	1.94173	0.022	4.542	±	1.68555	0.029	4.482	±	1.79301						0.011	5.02	±	1.68833	0.027	4.246	±	1.54203	0.026	4.21	±	1.52125
		T13	0.0087	6.7546	±	2.50847	0.0204	5.371	±	2.2609	0.0275	5.3576	±	2.33372						0.022	5.456	±	2.06987	0.027	4.464	±	1.77196	0.03	4.396	±	1.79287						0.015	4.898	±	1.81794	0.024	4.162	±	1.52449	0.058	3.954	±	1.6961
		T14	0.0135	6.4532	±	2.65196	0.0294	5.0734	±	2.30754	0.0267	5.287	±	2.34891						0.031	4.956	±	2.21155	0.044	4.062	±	1.82304	0.033	4.242	±	1.80796						0.04	4.234	±	2.06143	0.048	3.628	±	1.64448	0.047	3.798	±	1.68465
		T15	0.0098	6.7648	±	2.49377	0.0219	5.373	±	2.25384	0.0212	5.4192	±	2.29713						0.014	5.428	±	1.99319	0.025	4.474	±	1.68706	0.036	4.368	±	1.81656						0.017	4.932	±	1.76366	0.04	4.096	±	1.60292	0.036	4.088	±	1.59336
	T12	T1	0.0122	6.4286	±	2.61147	0.0245	5.0846	±	2.30351	0.012	5.264	±	2.28132	0.1465	3.1992	±	2.15276		0.03	5.018	±	2.18459	0.035	4.1	±	1.80257	0.022	4.116	±	1.74516	0.232	2.222	±	1.64846		0.047	4.362	±	2.04478	0.057	3.564	±	1.70552	0.035	3.602	±	1.62734	0.357
		T2	0.0076	6.7138	±	2.49758	0.0132	5.4146	±	2.20776	0.0056	5.5824	±	2.21389	0.0958	3.5022	±	2.10965		0.018	5.446	±	2.03697	0.024	4.572	±	1.72621	0.013	4.624	±	1.62397	0.13	2.63	±	1.5651		0.016	4.936	±	1.80864	0.021	4.204	±	1.52339	0.008	4.234	±	1.44753	0.156
		T3	0.0078	6.6838	±	2.50484	0.0134	5.404	±	2.20809	0.0052	5.5694	±	2.22645	0.099	3.4876	±	2.12459		0.01	5.35	±	2.01434	0.015	4.484	±	1.66629	0.008	4.552	±	1.64985	0.144	2.61	±	1.58569		0.012	4.972	±	1.7465	0.02	4.238	±	1.47157	0.006	4.316	±	1.37915	0.138
		T4	0.0106	6.7196	±	2.56305	0.0247	5.3254	±	2.28233	0.0263	5.3988	±	2.37384						0.01	5.486	±	2.02976	0.02	4.546	±	1.70317	0.044	4.338	±	1.82567						0.025	4.946	±	1.88697	0.036	4.158	±	1.60425	0.051	4.028	±	1.69058
		T5	0.0087	6.7388	±	2.53606	0.0213	5.349	±	2.2575	0.0223	5.3956	±	2.32982						0.016	5.434	±	2.03169	0.02	4.46	±	1.7388	0.021	4.464	±	1.69102						0.013	4.984	±	1.80083	0.022	4.164	±	1.53605	0.045	4.026	±	1.63156
		T6	0.0137	6.5086	±	2.65135	0.0284	5.0956	±	2.31331	0.0241	5.2962	±	2.34197						0.04	5.018	±	2.29193	0.051	4.048	±	1.87008	0.05	4.226	±	1.88161						0.044	4.428	±	2.10077	0.05	3.636	±	1.65113	0.04	3.844	±	1.61067
		T7	0.0064	6.758	±	2.51199	0.0141	5.3764	±	2.22594	0.0208	5.4008	±	2.31255						0.011	5.456	±	2.02686	0.017	4.506	±	1.67773	0.036	4.308	±	1.81009						0.009	5.006	±	1.82079	0.022	4.206	±	1.5349	0.043	4.05	±	1.64323
		T8	0.0066	6.7544	±	2.5264	0.0147	5.382	±	2.22445	0.0203	5.4206	±	2.33248						0.009	5.468	±	1.99624	0.021	4.498	±	1.692	0.02	4.5	±	1.66877						0.007	5.026	±	1.73964	0.023	4.188	±	1.53069	0.021	4.098	±	1.54298
		T9	0.0099	6.5542	±	2.62792	0.0224	5.1392	±	2.28218	0.0218	5.3342	±	2.33205						0.019	5.148	±	2.22869	0.032	4.174	±	1.82237	0.025	4.334	±	1.76396						0.038	4.434	±	2.06007	0.055	3.626	±	1.66219	0.033	3.834	±	1.59593
		T10	0.0095	6.7798	±	2.51367	0.0212	5.4166	±	2.24814	0.0198	5.4594	±	2.29379						0.015	5.472	±	2.03109	0.031	4.538	±	1.74517	0.035	4.444	±	1.78831						0.018	5.072	±	1.78382	0.031	4.302	±	1.53465	0.035	4.158	±	1.57401
		T11	0.011	6.757	±	2.55625	0.0227	5.3986	±	2.26151	0.0233	5.4824	±	2.36268						0.017	5.536	±	2.01116	0.028	4.616	±	1.69216	0.036	4.51	±	1.76721						0.016	5.054	±	1.76414	0.026	4.278	±	1.51823	0.036	4.208	±	1.59225
		T12	0.0265	6.2908	±	2.76597	0.0499	4.8494	±	2.42081	0.0421	5.0744	±	2.44046						0.071	4.736	±	2.42656	0.094	3.734	±	2.01229	0.073	3.962	±	1.96122						0.121	3.926	±	2.30908	0.15	3.082	±	1.86461	0.136	3.31	±	1.88983
		T13	0.0073	6.7254	±	2.5231	0.019	5.3598	±	2.24745	0.0219	5.4344	±	2.30283						0.019	5.348	±	2.05794	0.033	4.402	±	1.76565	0.037	4.376	±	1.79718						0.015	4.982	±	1.80968	0.025	4.218	±	1.52013	0.03	4.18	±	1.54984
		T14	0.0093	6.7326	±	2.55303	0.019	5.3524	±	2.25857	0.0218	5.4704	±	2.35408						0.015	5.508	±	2.03029	0.029	4.568	±	1.75284	0.024	4.514	±	1.74323						0.017	4.928	±	1.84125	0.032	4.16	±	1.57254	0.038	4.148	±	1.58133
		T15	0.015	6.4666	±	2.65122	0.0333	5.046	±	2.34931	0.0368	5.1488	±	2.42867						0.025	5.028	±	2.21181	0.06	4.01	±	1.89724	0.058	4.132	±	1.87459						0.039	4.392	±	2.0461	0.076	3.526	±	1.74997	0.087	3.514	±	1.78072
	T13	T1	0.0074	6.7206	±	2.49883	0.0156	5.408	±	2.20899	0.0057	5.5592	±	2.2213	0.1017	3.4758	±	2.1203		0.011	5.496	±	1.97937	0.015	4.588	±	1.6568	0.008	4.618	±	1.57243	0.118	2.636	±	1.56395		0.019	4.998	±	1.88986	0.024	4.306	±	1.56487	0.01	4.328	±	1.48816	0.157
		T2	0.0059	6.7222	±	2.47456	0.0124	5.4056	±	2.18796	0.0053	5.5774	±	2.19306	0.0951	3.4816	±	2.10212		0.017	5.406	±	1.98774	0.025	4.476	±	1.73448	0.01	4.53	±	1.6703	0.141	2.59	±	1.60826		0.016	4.984	±	1.87917	0.018	4.314	±	1.52438	0.011	4.326	±	1.46556	0.137
		T3	0.0136	6.4354	±	2.58153	0.021	5.0546	±	2.25493	0.0098	5.2508	±	2.24499	0.1443	3.1756	±	2.12208		0.033	5.022	±	2.21007	0.041	4.034	±	1.87146	0.036	4.014	±	1.85452	0.279	2.134	±	1.74272		0.041	4.422	±	2.0645	0.047	3.676	±	1.67864	0.03	3.704	±	1.6282	0.314
		T4	0.0089	6.749	±	2.52714	0.021	5.3524	±	2.25218	0.0229	5.409	±	2.35042						0.013	5.53	±	2.02069	0.023	4.55	±	1.7345	0.024	4.47	±	1.74876						0.019	5	±	1.91929	0.028	4.262	±	1.62049	0.038	4.198	±	1.62463
		T5	0.0062	6.7576	±	2.48859	0.017	5.3754	±	2.21855	0.0199	5.4624	±	2.30415						0.016	5.434	±	2.04152	0.027	4.428	±	1.77651	0.028	4.384	±	1.79771						0.015	5.002	±	1.89831	0.028	4.294	±	1.55176	0.03	4.156	±	1.6007
		T6	0.0116	6.474	±	2.60584	0.0324	5.0048	±	2.30159	0.0367	5.1492	±	2.36945						0.034	5.062	±	2.20023	0.069	3.954	±	1.92811	0.076	3.97	±	1.9634						0.039	4.484	±	2.08857	0.057	3.676	±	1.70937	0.078	3.664	±	1.81835
		T7	0.0106	6.5114	±	2.62762	0.0235	5.0754	±	2.27887	0.0213	5.3004	±	2.31342						0.029	5.15	±	2.18684	0.034	4.174	±	1.79358	0.022	4.306	±	1.74855						0.039	4.506	±	2.13178	0.046	3.806	±	1.71152	0.037	3.938	±	1.66461
		T8	0.0062	6.7942	±	2.48754	0.0154	5.3984	±	2.19512	0.0203	5.4152	±	2.30984						0.01	5.508	±	2.01445	0.025	4.478	±	1.76936	0.046	4.294	±	1.86361						0.012	5.03	±	1.85972	0.022	4.244	±	1.55656	0.049	4.03	±	1.69882
		T9	0.0071	6.7974	±	2.49246	0.0135	5.3788	±	2.19841	0.0168	5.4286	±	2.28701						0.006	5.52	±	1.97522	0.018	4.446	±	1.72976	0.022	4.396	±	1.74534						0.009	5.074	±	1.83682	0.02	4.264	±	1.53514	0.031	4.16	±	1.61524
		T10	0.0151	6.4904	±	2.6361	0.0303	5.043	±	2.30675	0.024	5.2928	±	2.30712						0.03	5.036	±	2.23869	0.047	4.05	±	1.8775	0.052	4.206	±	1.87539						0.046	4.47	±	2.17528	0.048	3.78	±	1.71188	0.042	3.918	±	1.67573
		T11	0.008	6.7646	±	2.52706	0.0215	5.343	±	2.24848	0.0289	5.3542	±	2.38829						0.015	5.49	±	2.0406	0.029	4.476	±	1.81127	0.047	4.28	±	1.89874						0.025	4.992	±	1.93796	0.043	4.186	±	1.64807	0.049	4.052	±	1.69711
		T12	0.0084	6.7748	±	2.51466	0.021	5.3488	±	2.23545	0.0242	5.4028	±	2.31791						0.009	5.496	±	1.99348	0.015	4.434	±	1.71656	0.026	4.384	±	1.72032						0.014	5.052	±	1.86997	0.034	4.23	±	1.61546	0.033	4.142	±	1.62803
		T13	0.0303	6.2444	±	2.75917	0.0528	4.7554	±	2.40016	0.0395	5.0526	±	2.39086						0.062	4.736	±	2.39333	0.1	3.692	±	2.03304	0.074	3.872	±	2.01685						0.103	4.018	±	2.35313	0.132	3.28	±	1.89452	0.117	3.484	±	1.91034
		T14	0.0081	6.8054	±	2.50894	0.0218	5.4064	±	2.24413	0.0237	5.4406	±	2.34214						0.015	5.574	±	1.99663	0.032	4.56	±	1.76905	0.038	4.462	±	1.78262						0.019	5.102	±	1.85716	0.033	4.324	±	1.60299	0.029	4.24	±	1.58522
		T15	0.0089	6.8124	±	2.49861	0.0198	5.4318	±	2.22037	0.0225	5.4758	±	2.31442						0.012	5.568	±	1.98023	0.031	4.55	±	1.73912	0.029	4.464	±	1.73081						0.018	5.118	±	1.87125	0.024	4.348	±	1.54961	0.038	4.2	±	1.63299
	T14	T1	0.0066	6.7482	±	2.48749	0.0138	5.4416	±	2.20451	0.0055	5.5848	±	2.20692	0.0953	3.5126	±	2.12417		0.011	5.508	±	1.94569	0.017	4.57	±	1.73035	0.011	4.59	±	1.66453	0.14	2.612	±	1.61867		0.011	5.044	±	1.77347	0.021	4.31	±	1.52257	0.009	4.274	±	1.45432	0.156
		T2	0.0157	6.4056	±	2.61751	0.0268	5.0468	±	2.31377	0.0108	5.2394	±	2.27702	0.1488	3.2086	±	2.1617		0.032	4.946	±	2.2077	0.045	3.978	±	1.8823	0.024	4.144	±	1.80625	0.247	2.22	±	1.68358		0.028	4.39	±	1.98389	0.053	3.628	±	1.70426	0.034	3.73	±	1.66309	0.318
		T3	0.0067	6.7326	±	2.48747	0.0106	5.4426	±	2.19504	0.0065	5.576	±	2.20652	0.098	3.5024	±	2.11756		0.01	5.47	±	1.97763	0.013	4.556	±	1.68692	0.007	4.574	±	1.64354	0.138	2.6	±	1.61326		0.013	5.026	±	1.78508	0.02	4.296	±	1.54492	0.013	4.33	±	1.48907	0.145
		T4	0.013	6.4868	±	2.66588	0.0276	5.0658	±	2.32418	0.0246	5.3084	±	2.35437						0.03	4.97	±	2.28305	0.046	4.05	±	1.90082	0.04	4.262	±	1.87693						0.036	4.432	±	2.07887	0.036	3.72	±	1.63838	0.043	3.91	±	1.68248
		T5	0.0076	6.782	±	2.50765	0.0176	5.3978	±	2.22743	0.0262	5.3732	±	2.33299						0.013	5.53	±	1.97256	0.026	4.506	±	1.74097	0.044	4.378	±	1.84839						0.014	5.076	±	1.76787	0.024	4.26	±	1.56935	0.052	4.088	±	1.67901
		T6	0.0068	6.788	±	2.49922	0.0192	5.3868	±	2.23779	0.0241	5.4002	±	2.32318						0.016	5.532	±	2.00624	0.03	4.47	±	1.7895	0.027	4.43	±	1.75675						0.022	5.052	±	1.86568	0.033	4.208	±	1.62708	0.042	4.07	±	1.68343
		T7	0.0056	6.8022	±	2.49798	0.0143	5.4258	±	2.21232	0.0152	5.4836	±	2.26827						0.005	5.534	±	1.94078	0.024	4.572	±	1.72389	0.026	4.534	±	1.75554						0.012	5.098	±	1.78706	0.026	4.314	±	1.57095	0.028	4.226	±	1.57079
		T8	0.0067	6.8024	±	2.49607	0.0143	5.4502	±	2.2122	0.0177	5.474	±	2.28697						0.006	5.542	±	1.96114	0.022	4.564	±	1.74038	0.029	4.448	±	1.77833						0.005	5.068	±	1.73389	0.018	4.292	±	1.50632	0.017	4.238	±	1.5012
		T9	0.011	6.4814	±	2.61361	0.027	5.0434	±	2.31867	0.0316	5.1644	±	2.39532						0.026	5.02	±	2.21551	0.056	3.95	±	1.91551	0.058	4.07	±	1.91906						0.035	4.408	±	2.04688	0.059	3.572	±	1.72156	0.078	3.62	±	1.83602
		T10	0.0079	6.7676	±	2.52417	0.0217	5.3692	±	2.25588	0.0261	5.3744	±	2.32266						0.009	5.514	±	1.97882	0.024	4.518	±	1.7282	0.033	4.41	±	1.81967						0.016	5.082	±	1.79011	0.031	4.256	±	1.63986	0.039	4.118	±	1.64705
		T11	0.0169	6.4726	±	2.68406	0.0346	5.0616	±	2.35116	0.0249	5.3	±	2.35698						0.032	4.962	±	2.28993	0.039	4.054	±	1.84946	0.041	4.208	±	1.889						0.04	4.408	±	2.0818	0.05	3.694	±	1.66888	0.041	3.952	±	1.65905
		T12	0.0077	6.7894	±	2.50269	0.0201	5.3816	±	2.24884	0.0216	5.4006	±	2.32294						0.009	5.562	±	1.96163	0.027	4.488	±	1.80142	0.033	4.392	±	1.7645						0.014	5.046	±	1.84426	0.029	4.196	±	1.59378	0.038	4.056	±	1.66121
		T13	0.0084	6.8208	±	2.49024	0.0195	5.4464	±	2.23509	0.0209	5.4648	±	2.30332						0.013	5.594	±	1.93569	0.017	4.63	±	1.68581	0.032	4.534	±	1.75554						0.012	5.142	±	1.76832	0.029	4.334	±	1.59216	0.035	4.236	±	1.60838
		T14	0.0293	6.1988	±	2.79822	0.0578	4.743	±	2.45539	0.0468	5.0538	±	2.47195						0.089	4.518	±	2.51515	0.113	3.588	±	2.06168	0.087	3.902	±	2.051						0.138	3.832	±	2.39698	0.164	3.104	±	1.94961	0.115	3.47	±	1.91383
		T15	0.0063	6.8366	±	2.4791	0.0171	5.4698	±	2.22022	0.0231	5.464	±	2.31215						0.01	5.64	±	1.90421	0.029	4.636	±	1.75915	0.028	4.464	±	1.77647						0.017	5.13	±	1.74188	0.03	4.326	±	1.5531	0.036	4.192	±	1.59175
	T15	T1	0.0119	6.421	±	2.58933	0.0227	5.07	±	2.27763	0.011	5.2338	±	2.27602	0.1456	3.1908	±	2.14552		0.03	5.024	±	2.16798	0.039	4.062	±	1.81203	0.026	4.106	±	1.79443	0.241	2.17	±	1.63272		0.049	4.32	±	2.07796	0.062	3.66	±	1.7594	0.032	3.748	±	1.67431	0.327
		T2	0.0075	6.7018	±	2.49473	0.0142	5.4024	±	2.20947	0.0056	5.5596	±	2.20076	0.0978	3.4904	±	2.10712		0.015	5.45	±	1.95993	0.015	4.542	±	1.69266	0.012	4.58	±	1.67881	0.137	2.632	±	1.59848		0.015	4.838	±	1.82018	0.018	4.172	±	1.51945	0.015	4.19	±	1.47312	0.153
		T3	0.0067	6.6804	±	2.48903	0.0145	5.3848	±	2.20009	0.0062	5.5354	±	2.20768	0.0966	3.462	±	2.10366		0.012	5.46	±	1.98402	0.011	4.566	±	1.68953	0.015	4.548	±	1.73167	0.14	2.614	±	1.58667		0.022	4.842	±	1.82931	0.022	4.248	±	1.48752	0.02	4.218	±	1.51221	0.155
		T4	0.0075	6.7236	±	2.51703	0.0214	5.3364	±	2.24912	0.032	5.3496	±	2.39816						0.01	5.464	±	1.99517	0.02	4.49	±	1.71314	0.035	4.33	±	1.81394						0.011	4.884	±	1.839	0.026	4.168	±	1.56915	0.042	4.088	±	1.62816
		T5	0.0137	6.5072	±	2.64625	0.0302	5.0862	±	2.31679	0.0282	5.291	±	2.33954						0.027	5.102	±	2.21506	0.058	4.048	±	1.93738	0.037	4.262	±	1.85763						0.046	4.386	±	2.10034	0.055	3.692	±	1.71467	0.053	3.812	±	1.70398
		T6	0.0072	6.7294	±	2.50108	0.0187	5.3318	±	2.22693	0.0217	5.354	±	2.30357						0.009	5.454	±	2.01344	0.027	4.464	±	1.73774	0.041	4.394	±	1.86017						0.025	4.842	±	1.87898	0.031	4.176	±	1.57082	0.04	4.04	±	1.66649
		T7	0.007	6.756	±	2.48714	0.0167	5.3786	±	2.21223	0.023	5.3812	±	2.31431						0.006	5.506	±	1.95443	0.02	4.494	±	1.69789	0.034	4.396	±	1.7884						0.013	4.892	±	1.85034	0.024	4.202	±	1.56385	0.038	4.102	±	1.62857
		T8	0.0119	6.5144	±	2.6382	0.0238	5.1004	±	2.29383	0.0207	5.3086	±	2.33557						0.022	5.156	±	2.20648	0.032	4.16	±	1.86168	0.032	4.272	±	1.82245						0.029	4.428	±	2.03493	0.039	3.75	±	1.64445	0.037	3.868	±	1.64964
		T9	0.0071	6.758	±	2.49617	0.0148	5.3636	±	2.20859	0.0189	5.3958	±	2.28348						0.011	5.498	±	1.97684	0.009	4.552	±	1.62786	0.019	4.436	±	1.7723						0.016	4.88	±	1.81463	0.023	4.158	±	1.53538	0.027	4.068	±	1.57412
		T10	0.009	6.7282	±	2.51928	0.0201	5.3632	±	2.23423	0.0195	5.434	±	2.28232						0.011	5.47	±	1.98571	0.028	4.452	±	1.77732	0.026	4.496	±	1.745						0.025	4.856	±	1.88648	0.039	4.166	±	1.62082	0.034	4.12	±	1.61376
		T11	0.0101	6.703	±	2.53796	0.0212	5.3352	±	2.2525	0.0239	5.42	±	2.35715						0.02	5.482	±	2.0109	0.035	4.56	±	1.75313	0.03	4.44	±	1.77808						0.018	4.89	±	1.80864	0.027	4.19	±	1.51069	0.026	4.162	±	1.52187
		T12	0.0136	6.4494	±	2.6324	0.0314	5.0158	±	2.32334	0.0366	5.1228	±	2.38912						0.025	5.036	±	2.19169	0.051	4.03	±	1.85864	0.062	4.062	±	1.96673						0.038	4.326	±	2.0664	0.065	3.61	±	1.76153	0.081	3.644	±	1.82334
		T13	0.0086	6.7694	±	2.48842	0.0189	5.4042	±	2.22394	0.0194	5.4408	±	2.27469						0.02	5.518	±	1.99189	0.038	4.528	±	1.74937	0.033	4.478	±	1.81847						0.022	4.92	±	1.85176	0.025	4.29	±	1.53696	0.042	4.15	±	1.64445
		T14	0.0089	6.7656	±	2.51032	0.0203	5.3938	±	2.24852	0.0219	5.451	±	2.33999						0.015	5.52	±	1.98735	0.028	4.612	±	1.71476	0.037	4.454	±	1.78916						0.021	4.95	±	1.80465	0.037	4.238	±	1.53809	0.036	4.164	±	1.5619
		T15	0.029	6.2684	±	2.76505	0.0534	4.8112	±	2.42028	0.0386	5.0666	±	2.41681						0.069	4.732	±	2.436	0.102	3.69	±	2.06692	0.085	3.912	±	2.05633						0.119	3.934	±	2.32315	0.142	3.25	±	1.94043	0.121	3.446	±	1.93619
UCE	T1	T1	0.0162	6.8794	±	2.8948	0.0297	5.5086	±	2.6226	0.0158	5.727	±	2.56174	0.1266	3.674		2.41957		0.067	4.846	±	2.44587	0.071	3.934	±	2.16618	0.047	4.054	±	2.06624	0.287	2.22		1.8961		0.104	3.998	±	2.25945	0.13	3.262	±	1.96551	0.076	3.39	±	1.80531	0.374
		T2	0.0065	7.3512	±	2.7204	0.0107	6.0888	±	2.47498	0.0067	6.2132	±	2.47547	0.0743	4.116		2.40182		0.017	5.716	±	2.08895	0.018	4.906	±	1.8854	0.012	4.93	±	1.86295	0.1	2.966		1.76691		0.023	5.124	±	1.87514	0.017	4.504	±	1.60142	0.009	4.46	±	1.5306	0.125
		T3	0.0066	7.3508	±	2.73512	0.0107	6.0996	±	2.48634	0.0063	6.2294	±	2.48427	0.0738	4.1372		2.39853		0.01	5.66	±	2.05539	0.013	4.8	±	1.85781	0.012	4.876	±	1.86228	0.11	2.876		1.76741		0.015	5.132	±	1.79159	0.012	4.49	±	1.55123	0.008	4.482	±	1.46896	0.105
		T4	0.0123	7.0802	±	2.86621	0.0271	5.6514	±	2.60422	0.03	5.7604	±	2.67449						0.028	5.192	±	2.317	0.054	4.206	±	2.13872	0.077	4.184	±	2.19886						0.048	4.422	±	2.12566	0.081	3.684	±	1.89307	0.086	3.668	±	1.89667
		T5	0.0069	7.3372	±	2.73975	0.0138	6.0016	±	2.49331	0.016	6.036	±	2.54436						0.012	5.684	±	2.09965	0.022	4.768	±	1.92611	0.014	4.756	±	1.88043						0.02	5.042	±	1.92092	0.028	4.368	±	1.67911	0.034	4.232	±	1.66762
		T6	0.0072	7.3454	±	2.76055	0.0169	5.9966	±	2.52179	0.0169	6.0602	±	2.55449						0.017	5.618	±	2.15005	0.022	4.678	±	1.9277	0.027	4.734	±	1.97513						0.011	5.08	±	1.85393	0.025	4.332	±	1.66269	0.022	4.292	±	1.62153
		T7	0.0083	7.1204	±	2.82331	0.019	5.7252	±	2.56428	0.0203	5.8382	±	2.58621						0.021	5.22	±	2.28841	0.056	4.272	±	2.09055	0.051	4.288	±	2.09223						0.03	4.45	±	2.05468	0.045	3.708	±	1.78828	0.07	3.73	±	1.83915
		T8	0.0066	7.371	±	2.74195	0.0122	6.0274	±	2.47779	0.0134	6.0724	±	2.53429						0.011	5.678	±	2.07283	0.014	4.748	±	1.90055	0.021	4.72	±	1.91135						0.01	5.084	±	1.85375	0.019	4.41	±	1.63419	0.016	4.272	±	1.58762
		T9	0.0042	7.3796	±	2.73815	0.0109	6.0116	±	2.49794	0.0122	6.0804	±	2.54821						0.011	5.668	±	2.14251	0.018	4.764	±	1.93392	0.021	4.752	±	1.98959						0.014	5.114	±	1.84348	0.022	4.388	±	1.6236	0.02	4.31	±	1.61199
		T10	0.0071	7.3334	±	2.74998	0.0164	5.9962	±	2.51925	0.0136	6.0584	±	2.52912						0.011	5.67	±	2.09272	0.016	4.764	±	1.91519	0.026	4.752	±	1.91786						0.019	5.03	±	1.91906	0.034	4.32	±	1.69838	0.033	4.25	±	1.68295
		T11	0.0069	7.327	±	2.7745	0.0169	5.9482	±	2.53424	0.019	6.017	±	2.60399						0.01	5.636	±	2.09569	0.028	4.678	±	1.96269	0.028	4.612	±	2.01731						0.014	5.044	±	1.86589	0.025	4.338	±	1.66509	0.028	4.228	±	1.62439
		T12	0.0121	7.1208	±	2.8571	0.0255	5.7024	±	2.60371	0.0263	5.8144	±	2.64255						0.029	5.248	±	2.32721	0.052	4.284	±	2.10042	0.056	4.34	±	2.14873						0.033	4.568	±	2.07694	0.054	3.758	±	1.82778	0.075	3.76	±	1.86383
		T13	0.0061	7.3312	±	2.76113	0.0158	5.9964	±	2.53216	0.0146	6.0732	±	2.53221						0.012	5.62	±	2.10238	0.028	4.678	±	1.93185	0.021	4.722	±	1.94074						0.02	5.046	±	1.87654	0.033	4.314	±	1.65534	0.029	4.27	±	1.64858
		T14	0.0078	7.3252	±	2.77874	0.0175	5.9376	±	2.54385	0.019	6.0156	±	2.60039						0.011	5.642	±	2.12988	0.03	4.698	±	1.9982	0.028	4.636	±	2.03559						0.013	5.052	±	1.88914	0.021	4.346	±	1.67783	0.032	4.226	±	1.66243
		T15	0.0103	7.1104	±	2.85248	0.0238	5.7076	±	2.59013	0.0245	5.805	±	2.63102						0.026	5.264	±	2.29773	0.056	4.288	±	2.13016	0.05	4.332	±	2.09527						0.039	4.546	±	2.10483	0.056	3.788	±	1.83914	0.079	3.72	±	1.88179
	T2	T1	0.0059	7.3746	±	2.73357	0.0103	6.074	±	2.46705	0.0042	6.2308	±	2.46968	0.0738	4.1236	±	2.38472		0.014	5.698	±	2.10837	0.016	4.794	±	1.81131	0.01	4.852	±	1.7881	0.115	2.87	±	1.71173		0.019	5.078	±	1.87975	0.02	4.412	±	1.60025	0.01	4.442	±	1.54759	0.123
		T2	0.016	6.9718	±	2.90669	0.0264	5.6018	±	2.60356	0.0133	5.816	±	2.58697	0.1235	3.772	±	2.43832		0.063	4.954	±	2.43553	0.074	4.014	±	2.08042	0.045	4.194	±	2.04219	0.246	2.306	±	1.78929		0.072	4.28	±	2.23576	0.098	3.58	±	1.96455	0.055	3.686	±	1.87321	0.331
		T3	0.0064	7.3702	±	2.72773	0.012	6.0734	±	2.4775	0.0062	6.2202	±	2.47073	0.0717	4.1292	±	2.37349		0.016	5.674	±	2.11618	0.011	4.752	±	1.77923	0.01	4.858	±	1.82186	0.118	2.852	±	1.74733		0.03	5.054	±	1.92686	0.03	4.358	±	1.69668	0.012	4.39	±	1.55895	0.143
		T4	0.0061	7.3406	±	2.78811	0.0145	5.928	±	2.50556	0.017	6.0274	±	2.59745						0.014	5.66	±	2.16173	0.019	4.692	±	1.86457	0.025	4.708	±	1.90535						0.016	5.018	±	1.91084	0.032	4.214	±	1.6784	0.032	4.162	±	1.70783
		T5	0.0094	7.2046	±	2.8322	0.0223	5.7876	±	2.57192	0.0245	5.8912	±	2.61917						0.023	5.294	±	2.29583	0.044	4.266	±	1.95373	0.051	4.32	±	2.10096						0.039	4.658	±	2.10701	0.056	3.928	±	1.8369	0.068	3.918	±	1.88702
		T6	0.006	7.359	±	2.77083	0.0141	5.9788	±	2.4998	0.0173	6.0544	±	2.54968						0.013	5.622	±	2.16375	0.029	4.628	±	1.9124	0.032	4.676	±	1.92944						0.017	5.032	±	1.95212	0.036	4.25	±	1.7483	0.032	4.272	±	1.71609
		T7	0.0052	7.3966	±	2.75294	0.0108	6.018	±	2.48538	0.013	6.107	±	2.54118						0.011	5.668	±	2.15184	0.019	4.676	±	1.81392	0.02	4.704	±	1.88572						0.014	5.056	±	1.9122	0.019	4.374	±	1.62072	0.026	4.294	±	1.66864
		T8	0.0049	7.404	±	2.74589	0.0109	6.0262	±	2.48828	0.0128	6.0986	±	2.53853						0.014	5.662	±	2.15741	0.025	4.674	±	1.84421	0.025	4.68	±	1.94458						0.013	5.054	±	1.89755	0.018	4.3	±	1.65189	0.026	4.226	±	1.66724
		T9	0.0096	7.16	±	2.86538	0.0194	5.7458	±	2.54598	0.021	5.8576	±	2.63021						0.024	5.27	±	2.30747	0.042	4.298	±	2.01376	0.044	4.372	±	2.02428						0.035	4.654	±	2.09874	0.061	3.844	±	1.86846	0.058	3.876	±	1.8794
		T10	0.0106	7.1972	±	2.8513	0.0257	5.7758	±	2.59592	0.0234	5.8952	±	2.62528						0.028	5.272	±	2.31071	0.043	4.238	±	1.95939	0.052	4.344	±	2.05472						0.046	4.65	±	2.13964	0.051	3.976	±	1.85118	0.064	3.936	±	1.86746
		T11	0.0074	7.3406	±	2.79914	0.0182	5.9244	±	2.52423	0.0173	6.023	±	2.59379						0.012	5.632	±	2.17009	0.023	4.662	±	1.86795	0.024	4.708	±	1.91792						0.017	5.008	±	1.91719	0.036	4.188	±	1.68983	0.042	4.112	±	1.75229
		T12	0.0088	7.3634	±	2.7924	0.0163	5.9758	±	2.51453	0.0174	6.0606	±	2.5623						0.015	5.618	±	2.15563	0.03	4.64	±	1.9147	0.026	4.67	±	1.90965						0.017	5.046	±	1.90828	0.029	4.278	±	1.70694	0.033	4.274	±	1.71227
		T13	0.0088	7.3636	±	2.7796	0.0179	5.9822	±	2.53123	0.015	6.0796	±	2.55341						0.02	5.628	±	2.18412	0.034	4.606	±	1.889	0.025	4.688	±	1.91476						0.018	5.024	±	1.96451	0.026	4.342	±	1.69526	0.029	4.284	±	1.67396
		T14	0.0139	7.1086	±	2.91332	0.0277	5.6592	±	2.61315	0.0331	5.8032	±	2.71124						0.03	5.268	±	2.35408	0.051	4.292	±	2.0295	0.055	4.388	±	2.06245						0.048	4.608	±	2.13984	0.058	3.776	±	1.81138	0.088	3.756	±	1.94119
		T15	0.0075	7.3754	±	2.76836	0.0183	5.991	±	2.51797	0.0163	6.0818	±	2.55655						0.01	5.646	±	2.13618	0.025	4.646	±	1.87355	0.029	4.658	±	1.93876						0.016	5.046	±	1.91665	0.029	4.322	±	1.67545	0.031	4.268	±	1.70971
	T3	T1	0.0055	7.3598	±	2.72926	0.0121	6.0514	±	2.47208	0.0053	6.1994	±	2.47848	0.0744	4.0842	±	2.37526		0.016	5.654	±	2.1431	0.021	4.738	±	1.89498	0.011	4.826	±	1.85396	0.132	2.83		1.77038		0.024	5.022	±	1.89185	0.024	4.404	±	1.61722	0.012	4.452	±	1.58941	0.116
		T2	0.0054	7.3386	±	2.733	0.011	6.0278	±	2.45508	0.0039	6.193	±	2.46198	0.0743	4.0814	±	2.37064		0.013	5.726	±	2.1103	0.014	4.816	±	1.81368	0.012	4.874	±	1.78306	0.097	2.902	±	1.69507		0.016	5.012	±	1.88982	0.028	4.34	±	1.66107	0.019	4.424	±	1.59209	0.15
		T3	0.0154	6.952	±	2.90437	0.0275	5.5806	±	2.61312	0.0119	5.7832	±	2.59185	0.1281	3.7218	±	2.43269		0.043	5.012	±	2.39783	0.05	4.038	±	2.01162	0.04	4.15	±	1.97621	0.253	2.272	±	1.79812		0.093	4.148	±	2.26611	0.098	3.51	±	1.88453	0.058	3.63	±	1.8062	0.329
		T4	0.006	7.3326	±	2.77671	0.0165	5.9236	±	2.51038	0.0186	5.9764	±	2.60771						0.011	5.614	±	2.17893	0.024	4.638	±	1.94338	0.034	4.604	±	2.00779						0.016	4.978	±	1.92957	0.031	4.238	±	1.70125	0.043	4.23	±	1.77602
		T5	0.0064	7.3472	±	2.7596	0.0149	5.962	±	2.47806	0.0166	6.0452	±	2.55457						0.013	5.67	±	2.17344	0.028	4.674	±	1.88076	0.014	4.72	±	1.82344						0.019	4.964	±	1.93558	0.032	4.222	±	1.67974	0.022	4.286	±	1.63367
		T6	0.0115	7.1404	±	2.87602	0.024	5.7158	±	2.58942	0.0294	5.833	±	2.64568						0.033	5.322	±	2.35071	0.059	4.238	±	2.05513	0.049	4.32	±	2.05471						0.031	4.562	±	2.07182	0.046	3.894	±	1.74694	0.077	3.844	±	1.88977
		T7	0.0053	7.3582	±	2.75718	0.0115	5.9664	±	2.47602	0.0131	6.0504	±	2.54018						0.012	5.666	±	2.15989	0.024	4.696	±	1.90558	0.03	4.63	±	1.9065						0.012	4.974	±	1.91075	0.021	4.31	±	1.63174	0.02	4.266	±	1.64437
		T8	0.0099	7.1852	±	2.83621	0.0206	5.7674	±	2.54789	0.0242	5.864	±	2.63572						0.03	5.32	±	2.28009	0.043	4.32	±	1.93632	0.047	4.364	±	2.02574						0.04	4.56	±	2.11539	0.056	3.81	±	1.78524	0.065	3.916	±	1.82983
		T9	0.0056	7.365	±	2.77423	0.0129	5.9684	±	2.49985	0.0123	6.0616	±	2.54277						0.011	5.686	±	2.16474	0.019	4.662	±	1.90194	0.024	4.688	±	1.91894						0.017	5.022	±	1.88973	0.024	4.312	±	1.62274	0.02	4.268	±	1.69087
		T10	0.0091	7.3206	±	2.77669	0.0158	5.9316	±	2.49382	0.0162	6.0354	±	2.54633						0.015	5.68	±	2.16478	0.028	4.7	±	1.89779	0.024	4.66	±	1.86115						0.029	4.93	±	1.99978	0.036	4.254	±	1.69893	0.035	4.254	±	1.66801
		T11	0.0129	7.133	±	2.88651	0.0268	5.6942	±	2.5993	0.0312	5.7802	±	2.69963						0.023	5.278	±	2.30652	0.045	4.288	±	1.99626	0.062	4.278	±	2.11357						0.042	4.53	±	2.14282	0.063	3.77	±	1.82495	0.067	3.848	±	1.87521
		T12	0.0074	7.3486	±	2.79014	0.0157	5.9572	±	2.52325	0.016	6.053	±	2.56434						0.017	5.628	±	2.22769	0.035	4.588	±	1.97031	0.03	4.67	±	1.96951						0.02	4.988	±	1.9067	0.025	4.32	±	1.62611	0.032	4.284	±	1.71648
		T13	0.0126	7.1264	±	2.89027	0.0275	5.6914	±	2.60527	0.0252	5.83	±	2.64344						0.021	5.348	±	2.29873	0.04	4.318	±	1.97656	0.041	4.302	±	2.01516						0.036	4.514	±	2.09002	0.05	3.862	±	1.77203	0.065	3.836	±	1.83752
		T14	0.0094	7.3254	±	2.80494	0.0187	5.9012	±	2.53102	0.0193	5.9846	±	2.60262						0.017	5.66	±	2.17097	0.029	4.684	±	1.91202	0.029	4.644	±	1.97311						0.023	4.978	±	1.96657	0.039	4.208	±	1.71805	0.039	4.224	±	1.76208
		T15	0.0069	7.3612	±	2.77054	0.0153	5.9632	±	2.50521	0.0148	6.0598	±	2.55497						0.015	5.644	±	2.1941	0.027	4.642	±	1.91925	0.027	4.712	±	1.90176						0.019	4.974	±	1.93367	0.032	4.256	±	1.69273	0.026	4.308	±	1.66971
	T4	T1	0.0117	7.0856	±	2.85711	0.019	5.7156	±	2.56152	0.0092	5.8906	±	2.53588	0.112	3.8404	±	2.42897		0.025	5.212	±	2.28041	0.037	4.27	±	2.01573	0.023	4.398	±	1.97826	0.223	2.434	±	1.85556		0.057	4.43	±	2.15772	0.061	3.7	±	1.82025	0.037	3.81	±	1.75584	0.297
		T2	0.0054	7.3376	±	2.76644	0.011	6.0276	±	2.50005	0.0055	6.168	±	2.48974	0.0857	4.0658	±	2.42319		0.011	5.676	±	2.15677	0.019	4.784	±	1.90918	0.005	4.854	±	1.86284	0.121	2.886	±	1.82163		0.022	4.994	±	1.87923	0.028	4.264	±	1.63859	0.02	4.326	±	1.63597	0.149
		T3	0.0055	7.3568	±	2.74121	0.0104	6.051	±	2.47257	0.0049	6.2014	±	2.47719	0.0758	4.1002	±	2.38523		0.006	5.698	±	2.09695	0.018	4.772	±	1.89304	0.005	4.824	±	1.83859	0.138	2.81	±	1.80198		0.012	5.038	±	1.8204	0.019	4.338	±	1.62123	0.013	4.326	±	1.59382	0.169
		T4	0.0184	6.9464	±	2.97301	0.0397	5.4954	±	2.65497	0.0346	5.7002	±	2.70142						0.054	4.996	±	2.47671	0.091	3.994	±	2.20564	0.065	4.256	±	2.13237						0.106	4.032	±	2.36402	0.145	3.276	±	2.00595	0.1	3.584	±	1.94492
		T5	0.0089	7.4154	±	2.77838	0.0168	6.0192	±	2.51624	0.0174	6.0676	±	2.55438						0.015	5.754	±	2.1513	0.032	4.756	±	1.97189	0.032	4.696	±	1.98785						0.02	5.134	±	1.87017	0.022	4.37	±	1.62411	0.033	4.274	±	1.73087
		T6	0.0071	7.4374	±	2.75359	0.0155	6.0672	±	2.50042	0.0165	6.1036	±	2.54737						0.007	5.768	±	2.09919	0.022	4.798	±	1.8854	0.03	4.712	±	1.9862						0.012	5.214	±	1.71264	0.027	4.396	±	1.60429	0.035	4.256	±	1.67609
		T7	0.0081	7.1304	±	2.86158	0.021	5.7048	±	2.57432	0.0231	5.8172	±	2.5997						0.024	5.268	±	2.29204	0.041	4.282	±	2.04564	0.043	4.388	±	2.07985						0.036	4.496	±	2.14069	0.053	3.684	±	1.81754	0.078	3.74	±	1.89948
		T8	0.004	7.4126	±	2.75683	0.0102	6.018	±	2.47295	0.0133	6.1018	±	2.54438						0.01	5.74	±	2.13189	0.017	4.742	±	1.90816	0.028	4.722	±	1.92209						0.017	5.064	±	1.85886	0.024	4.344	±	1.62613	0.028	4.272	±	1.68786
		T9	0.0044	7.4154	±	2.76149	0.0098	6.0426	±	2.49784	0.0141	6.1044	±	2.55142						0.011	5.732	±	2.17552	0.016	4.796	±	1.88094	0.019	4.768	±	1.95089						0.004	5.1	±	1.7553	0.018	4.296	±	1.57062	0.032	4.254	±	1.66321
		T10	0.0093	7.3508	±	2.80701	0.0183	5.9494	±	2.55078	0.0178	6.0068	±	2.55417						0.017	5.664	±	2.18079	0.024	4.688	±	1.96431	0.039	4.656	±	2.03907						0.014	5.048	±	1.88075	0.035	4.214	±	1.68554	0.035	4.14	±	1.74799
		T11	0.0101	7.164	±	2.88353	0.022	5.7388	±	2.56866	0.021	5.924	±	2.63631						0.027	5.378	±	2.35088	0.036	4.386	±	2.05017	0.027	4.55	±	1.98833						0.035	4.514	±	2.12799	0.051	3.78	±	1.81187	0.05	3.982	±	1.80192
		T12	0.0081	7.3838	±	2.79454	0.0184	5.9752	±	2.54197	0.0192	6.0166	±	2.59075						0.016	5.664	±	2.19361	0.025	4.688	±	1.91058	0.051	4.58	±	2.09093						0.004	5.088	±	1.7831	0.022	4.262	±	1.63525	0.036	4.138	±	1.72625
		T13	0.0075	7.3644	±	2.79012	0.0164	5.9726	±	2.52988	0.0152	6.035	±	2.53957						0.015	5.668	±	2.17405	0.033	4.686	±	1.9701	0.036	4.644	±	2.03898						0.018	5.084	±	1.86881	0.038	4.244	±	1.71096	0.039	4.15	±	1.72988
		T14	0.0124	7.1584	±	2.90141	0.0235	5.7386	±	2.59228	0.0218	5.9188	±	2.64116						0.037	5.36	±	2.38245	0.041	4.396	±	2.05314	0.037	4.568	±	1.9883						0.043	4.506	±	2.12803	0.057	3.736	±	1.79932	0.037	3.992	±	1.75129
		T15	0.0068	7.3754	±	2.80269	0.0168	5.9504	±	2.53483	0.0206	6.0088	±	2.58731						0.014	5.654	±	2.20026	0.031	4.644	±	1.97514	0.035	4.552	±	2.03456						0.014	5.044	±	1.87872	0.027	4.266	±	1.6468	0.049	4.166	±	1.76055
	T5	T1	0.0073	7.3368	±	2.78498	0.0127	6.0206	±	2.49844	0.0063	6.1456	±	2.48327	0.082	4.0628	±	2.38994		0.009	5.632	±	2.11591	0.011	4.69	±	1.83828	0.007	4.7	±	1.76893	0.135	2.726	±	1.75042		0.015	5.046	±	1.90828	0.018	4.33	±	1.63762	0.007	4.392	±	1.61274	0.148
		T2	0.01	7.173	±	2.8561	0.0157	5.8064	±	2.55389	0.0093	5.9436	±	2.53027	0.1094	3.8794	±	2.42207		0.022	5.294	±	2.23933	0.046	4.27	±	1.98974	0.013	4.39	±	1.8824	0.223	2.432	±	1.82886		0.027	4.59	±	2.05429	0.037	3.898	±	1.77221	0.026	3.948	±	1.72287	0.282
		T3	0.0048	7.38	±	2.76166	0.0103	6.066	±	2.47989	0.0048	6.1814	±	2.47954	0.0772	4.0932	±	2.38895		0.019	5.582	±	2.20593	0.018	4.662	±	1.86151	0.01	4.662	±	1.84639	0.146	2.736	±	1.77241		0.018	4.974	±	1.92536	0.019	4.308	±	1.67689	0.015	4.31	±	1.66573	0.176
		T4	0.0078	7.4022	±	2.80439	0.0179	5.9676	±	2.54425	0.0196	6.0328	±	2.59561						0.017	5.714	±	2.16862	0.033	4.704	±	1.91103	0.033	4.602	±	1.93218						0.019	5.154	±	1.90471	0.032	4.306	±	1.72085	0.038	4.32	±	1.73107
		T5	0.0171	7.0898	±	2.94781	0.0318	5.6484	±	2.63338	0.0299	5.7778	±	2.63889						0.044	5.04	±	2.42575	0.073	4.012	±	2.07561	0.073	4.218	±	2.09783						0.099	4.142	±	2.3642	0.127	3.452	±	2.02578	0.112	3.588	±	2.00456
		T6	0.007	7.4718	±	2.7588	0.0148	6.071	±	2.50391	0.0153	6.0886	±	2.54566						0.01	5.704	±	2.14965	0.024	4.696	±	1.87165	0.031	4.594	±	1.9222						0.016	5.128	±	1.8382	0.025	4.434	±	1.63778	0.04	4.268	±	1.77858
		T7	0.0042	7.4228	±	2.76471	0.011	6.017	±	2.49382	0.0128	6.0368	±	2.533						0.012	5.702	±	2.15589	0.019	4.704	±	1.87934	0.016	4.6	±	1.86211						0.006	5.112	±	1.90133	0.023	4.256	±	1.67609	0.027	4.296	±	1.73303
		T8	0.0084	7.2618	±	2.86333	0.0166	5.8496	±	2.55226	0.0146	5.9764	±	2.56875						0.021	5.302	±	2.31736	0.038	4.32	±	1.9528	0.03	4.412	±	1.99053						0.037	4.518	±	2.16988	0.045	3.828	±	1.80379	0.053	3.908	±	1.79409
		T9	0.0059	7.4368	±	2.7823	0.0132	6.0126	±	2.5076	0.0147	6.0494	±	2.56457						0.009	5.678	±	2.12246	0.017	4.612	±	1.86251	0.039	4.516	±	1.93118						0.007	5.12	±	1.82124	0.02	4.4	±	1.64033	0.033	4.226	±	1.76069
		T10	0.0113	7.221	±	2.87068	0.0266	5.7878	±	2.59215	0.0278	5.8432	±	2.61689						0.029	5.31	±	2.34038	0.042	4.278	±	2.01464	0.052	4.314	±	2.05661						0.048	4.572	±	2.17014	0.063	3.79	±	1.85347	0.06	3.876	±	1.88578
		T11	0.008	7.3724	±	2.82795	0.0203	5.9396	±	2.56893	0.0201	6.0378	±	2.61466						0.022	5.584	±	2.23785	0.029	4.586	±	1.93503	0.047	4.51	±	1.99697						0.024	4.99	±	1.99897	0.045	4.216	±	1.77665	0.034	4.22	±	1.73742
		T12	0.007	7.3988	±	2.80131	0.0162	5.9976	±	2.53453	0.0192	6.0578	±	2.57265						0.012	5.624	±	2.13522	0.033	4.606	±	1.889	0.031	4.54	±	1.9246						0.018	5.036	±	1.90429	0.026	4.366	±	1.65915	0.044	4.25	±	1.76879
		T13	0.0061	7.4286	±	2.76974	0.014	6.0216	±	2.50666	0.0162	6.0332	±	2.54911						0.018	5.626	±	2.21383	0.037	4.628	±	1.92492	0.042	4.546	±	1.94259						0.018	5.044	±	1.92087	0.036	4.262	±	1.72346	0.038	4.244	±	1.76623
		T14	0.0076	7.373	±	2.83254	0.0186	5.9138	±	2.56094	0.0219	5.99	±	2.63101						0.019	5.612	±	2.21051	0.034	4.544	±	1.9728	0.043	4.47	±	1.99877						0.015	5.078	±	1.92812	0.033	4.278	±	1.71629	0.041	4.226	±	1.77202
		T15	0.0114	7.2244	±	2.90063	0.0243	5.8088	±	2.5971	0.0201	5.937	±	2.59806						0.035	5.276	±	2.33094	0.044	4.272	±	1.98846	0.037	4.396	±	1.99378						0.047	4.522	±	2.19279	0.057	3.856	±	1.84355	0.041	3.938	±	1.78307
	T6	T1	0.0061	7.2834	±	2.78073	0.0104	6.0048	±	2.47398	0.0065	6.1544	±	2.48998	0.0843	4.0448	±	2.39135		0.013	5.598	±	2.20709	0.018	4.688	±	1.91058	0.008	4.802	±	1.8407	0.137	2.806	±	1.80378		0.024	4.924	±	1.93442	0.034	4.238	±	1.67755	0.017	4.274	±	1.59357	0.157
		T2	0.0075	7.2974	±	2.75977	0.013	6.0118	±	2.48742	0.0071	6.1626	±	2.49355	0.0834	4.0572	±	2.3956		0.011	5.66	±	2.14126	0.02	4.722	±	1.84774	0.009	4.786	±	1.81259	0.131	2.842	±	1.75788		0.022	4.984	±	1.90667	0.027	4.282	±	1.6874	0.013	4.304	±	1.63409	0.173
		T3	0.0108	7.1056	±	2.84465	0.0183	5.7604	±	2.55532	0.0089	5.9522	±	2.53542	0.1077	3.8596	±	2.42687		0.023	5.26	±	2.33621	0.031	4.338	±	1.99342	0.021	4.446	±	1.88697	0.204	2.482	±	1.82839		0.03	4.66	±	2.01605	0.033	3.94	±	1.71562	0.03	3.992	±	1.71665	0.267
		T4	0.0076	7.3734	±	2.77513	0.0179	5.9882	±	2.52335	0.0213	6.0522	±	2.61334						0.011	5.738	±	2.17534	0.014	4.754	±	1.8652	0.037	4.73	±	1.96034						0.01	5.144	±	1.82828	0.029	4.32	±	1.68179	0.036	4.252	±	1.71681
		T5	0.0088	7.3718	±	2.77029	0.0169	6.0044	±	2.50659	0.0196	6.0616	±	2.5572						0.011	5.75	±	2.13402	0.025	4.734	±	1.84734	0.026	4.73	±	1.88325						0.025	5.064	±	1.93278	0.034	4.35	±	1.68652	0.038	4.262	±	1.70712
		T6	0.0157	6.9998	±	2.94144	0.0275	5.595	±	2.60527	0.0311	5.7718	±	2.65922						0.06	4.978	±	2.59196	0.085	4.032	±	2.20087	0.069	4.198	±	2.12446						0.077	4.304	±	2.24156	0.103	3.576	±	1.92872	0.091	3.746	±	1.92645
		T7	0.0046	7.3618	±	2.76931	0.0104	5.9724	±	2.49749	0.0121	6.0508	±	2.54599						0.009	5.722	±	2.15299	0.03	4.722	±	1.90955	0.016	4.716	±	1.8748						0.012	5.07	±	1.85217	0.025	4.266	±	1.68763	0.024	4.238	±	1.62911
		T8	0.0048	7.3744	±	2.77485	0.0145	5.984	±	2.50527	0.0158	6.0424	±	2.5682						0.012	5.674	±	2.18689	0.021	4.67	±	1.8435	0.024	4.674	±	1.89349						0.021	5.05	±	1.94969	0.027	4.314	±	1.63832	0.032	4.222	±	1.69635
		T9	0.0075	7.1942	±	2.84392	0.0156	5.826	±	2.51284	0.0164	5.963	±	2.58203						0.023	5.302	±	2.40553	0.033	4.352	±	2.02588	0.036	4.482	±	1.99189						0.033	4.614	±	2.08215	0.041	3.882	±	1.75075	0.042	4.018	±	1.78181
		T10	0.0075	7.328	±	2.79721	0.0176	5.9334	±	2.53673	0.0179	6.029	±	2.56223						0.01	5.698	±	2.14789	0.023	4.68	±	1.89452	0.027	4.66	±	1.88466						0.018	5.038	±	1.90425	0.038	4.246	±	1.74199	0.04	4.208	±	1.72966
		T11	0.0076	7.3422	±	2.79522	0.017	5.9288	±	2.54314	0.0209	6.0112	±	2.62034						0.015	5.638	±	2.21943	0.028	4.648	±	1.89095	0.031	4.618	±	1.9662						0.018	5.098	±	1.88732	0.034	4.264	±	1.68676	0.044	4.182	±	1.73836
		T12	0.0136	7.1464	±	2.89983	0.0233	5.78	±	2.55395	0.02	5.933	±	2.59009						0.04	5.216	±	2.49952	0.056	4.276	±	2.11289	0.04	4.442	±	2.06225						0.043	4.522	±	2.15782	0.056	3.818	±	1.79279	0.058	3.958	±	1.82142
		T13	0.0147	7.1288	±	2.87865	0.0294	5.7022	±	2.60484	0.0232	5.8536	±	2.62314						0.027	5.324	±	2.37585	0.044	4.332	±	2.0528	0.049	4.374	±	2.02885						0.035	4.674	±	2.02233	0.061	3.886	±	1.81392	0.057	3.924	±	1.81701
		T14	0.0085	7.3348	±	2.79369	0.0214	5.949	±	2.54088	0.0189	6.0462	±	2.6021						0.019	5.664	±	2.2334	0.028	4.684	±	1.92037	0.036	4.672	±	1.97796						0.021	5.058	±	1.89743	0.039	4.246	±	1.73046	0.043	4.21	±	1.7444
		T15	0.0085	7.3192	±	2.81505	0.0173	5.9582	±	2.5281	0.0158	6.0474	±	2.56508						0.013	5.614	±	2.23159	0.023	4.63	±	1.91069	0.028	4.688	±	1.90218						0.022	4.918	±	1.98121	0.024	4.232	±	1.6604	0.036	4.19	±	1.71197
	T7	T1	0.0111	7.0422	±	2.84405	0.0186	5.6698	±	2.54653	0.0085	5.8572	±	2.5237	0.1148	3.7882	±	2.41		0.031	5.174	±	2.35781	0.036	4.322	±	2.02396	0.027	4.412	±	2.00456	0.199	2.514	±	1.83717		0.045	4.516	±	2.15648	0.057	3.716	±	1.85115	0.039	3.82	±	1.80966	0.3
		T2	0.0058	7.2906	±	2.74159	0.0102	5.9884	±	2.47477	0.0064	6.134	±	2.48633	0.0848	4.0286	±	2.38817		0.006	5.69	±	2.13177	0.014	4.786	±	1.91569	0.006	4.85	±	1.88814	0.128	2.886	±	1.83477		0.009	5.1	±	1.82465	0.018	4.406	±	1.54452	0.009	4.444	±	1.50104	0.143
		T3	0.006	7.3042	±	2.72767	0.0118	5.9954	±	2.46969	0.0043	6.1398	±	2.45843	0.0788	4.0384	±	2.374		0.012	5.67	±	2.22802	0.011	4.796	±	1.88306	0.013	4.826	±	1.94872	0.137	2.868	±	1.83356		0.017	5.064	±	1.88241	0.017	4.34	±	1.57952	0.009	4.37	±	1.55612	0.151
		T4	0.0125	7.071	±	2.8776	0.0291	5.6108	±	2.58913	0.0316	5.7452	±	2.66949						0.038	5.148	±	2.43804	0.065	4.158	±	2.12593	0.062	4.284	±	2.15685						0.05	4.526	±	2.19913	0.069	3.662	±	1.89667	0.086	3.78	±	1.92127
		T5	0.0066	7.3188	±	2.76968	0.0148	5.938	±	2.50583	0.0175	6.0054	±	2.54783						0.008	5.736	±	2.17601	0.02	4.776	±	1.94772	0.021	4.756	±	2.00611						0.01	5.11	±	1.85238	0.023	4.332	±	1.58881	0.025	4.312	±	1.66175
		T6	0.0061	7.3432	±	2.74863	0.0143	5.9616	±	2.50295	0.0188	6.0176	±	2.55678						0.012	5.706	±	2.19508	0.028	4.786	±	1.94473	0.031	4.74	±	1.97998						0.009	5.104	±	1.89546	0.029	4.33	±	1.63517	0.031	4.254	±	1.68473
		T7	0.0137	6.9834	±	2.91036	0.0281	5.5388	±	2.60368	0.0257	5.7252	±	2.61572						0.043	5.07	±	2.43825	0.059	4.162	±	2.09336	0.051	4.306	±	2.10018						0.077	4.28	±	2.28535	0.128	3.428	±	2.00919	0.08	3.678	±	1.88676
		T8	0.0049	7.3944	±	2.72976	0.0105	6.0106	±	2.46108	0.0158	6.0632	±	2.53437						0.015	5.782	±	2.213	0.03	4.814	±	1.95377	0.023	4.768	±	2.02145						0.013	5.184	±	1.83344	0.016	4.394	±	1.56308	0.029	4.34	±	1.685
		T9	0.0048	7.4052	±	2.72407	0.0128	6.0272	±	2.46882	0.0147	6.0696	±	2.55135						0.01	5.772	±	2.14864	0.022	4.814	±	1.93731	0.021	4.776	±	1.95797						0.017	5.214	±	1.85409	0.02	4.458	±	1.55585	0.02	4.356	±	1.59368
		T10	0.0148	7.1492	±	2.87043	0.0274	5.7318	±	2.60176	0.0185	5.8986	±	2.56132						0.025	5.468	±	2.32602	0.037	4.538	±	2.02155	0.034	4.618	±	1.99451						0.034	4.716	±	2.08319	0.045	3.912	±	1.78085	0.042	4.068	±	1.71298
		T11	0.0072	7.3124	±	2.78194	0.0168	5.8764	±	2.5236	0.0159	5.9764	±	2.58475						0.02	5.592	±	2.308	0.028	4.572	±	1.9972	0.041	4.608	±	2.12105						0.017	5.036	±	1.93764	0.036	4.208	±	1.69694	0.037	4.198	±	1.75267
		T12	0.0094	7.3226	±	2.78868	0.0187	5.9016	±	2.53088	0.0209	5.9662	±	2.58749						0.013	5.654	±	2.23456	0.023	4.726	±	1.9557	0.036	4.65	±	2.04198						0.018	5.066	±	1.95742	0.029	4.252	±	1.67431	0.053	4.122	±	1.81119
		T13	0.0112	7.1652	±	2.84884	0.0235	5.7484	±	2.58344	0.0192	5.903	±	2.56742						0.032	5.438	±	2.35748	0.038	4.522	±	2.02772	0.029	4.61	±	1.97073						0.041	4.708	±	2.1502	0.05	3.896	±	1.81783	0.045	4.034	±	1.73835
		T14	0.0079	7.3148	±	2.792	0.0199	5.886	±	2.52532	0.0201	5.975	±	2.609						0.021	5.582	±	2.27386	0.038	4.546	±	2.01543	0.041	4.624	±	2.09547						0.022	5.064	±	1.95339	0.025	4.258	±	1.64077	0.03	4.238	±	1.69181
		T15	0.0074	7.3142	±	2.78806	0.0189	5.8946	±	2.51784	0.0223	5.9584	±	2.58669						0.016	5.654	±	2.28243	0.024	4.7	±	1.97431	0.034	4.658	±	2.06478						0.021	5.064	±	1.97985	0.036	4.238	±	1.66317	0.055	4.146	±	1.82702
	T8	T1	0.0066	7.2368	±	2.74632	0.0121	5.9328	±	2.49273	0.005	6.0856	±	2.48509	0.0878	3.9876	±	2.39542		0.01	5.684	±	2.13933	0.015	4.806	±	1.88624	0.011	4.854	±	1.86713	0.135	2.854	±	1.81272		0.019	4.948	±	1.85492	0.024	4.278	±	1.60539	0.012	4.308	±	1.59865	0.162
		T2	0.0051	7.276	±	2.72554	0.009	5.9808	±	2.45753	0.0044	6.1188	±	2.45179	0.0782	4.0314	±	2.37031		0.015	5.63	±	2.23788	0.016	4.8	±	1.91929	0.01	4.814	±	1.90395	0.138	2.872	±	1.86416		0.015	4.946	±	1.85271	0.023	4.304	±	1.59441	0.014	4.33	±	1.593	0.164
		T3	0.0106	7.0666	±	2.83555	0.0192	5.7442	±	2.56102	0.0087	5.9102	±	2.53017	0.1142	3.8346	±	2.43328		0.034	5.322	±	2.38117	0.036	4.42	±	2.06975	0.022	4.502	±	1.97684	0.191	2.558	±	1.87407		0.052	4.448	±	2.10612	0.05	3.818	±	1.75441	0.038	3.896	±	1.73903	0.26
		T4	0.0084	7.2688	±	2.78534	0.0181	5.8772	±	2.53976	0.0217	5.917	±	2.62111						0.017	5.722	±	2.17519	0.029	4.728	±	1.96619	0.034	4.668	±	1.97932						0.016	4.928	±	1.88849	0.031	4.192	±	1.64373	0.036	4.146	±	1.69988
		T5	0.0104	7.1492	±	2.84326	0.0204	5.7604	±	2.54402	0.02	5.9084	±	2.56208						0.038	5.358	±	2.45558	0.043	4.426	±	2.05785	0.037	4.572	±	2.04083						0.041	4.57	±	2.10227	0.052	3.898	±	1.75405	0.046	4.012	±	1.79641
		T6	0.0081	7.3072	±	2.75434	0.0174	5.9196	±	2.51169	0.0235	5.9626	±	2.57303						0.016	5.692	±	2.24459	0.031	4.738	±	2.0257	0.032	4.648	±	2.03967						0.018	4.98	±	1.90032	0.028	4.26	±	1.65624	0.044	4.172	±	1.74283
		T7	0.0052	7.3466	±	2.73127	0.0119	5.9842	±	2.49335	0.0152	6.0258	±	2.53148						0.007	5.768	±	2.13512	0.019	4.808	±	1.92219	0.024	4.72	±	1.93426						0.017	5.038	±	1.85526	0.026	4.354	±	1.61533	0.027	4.314	±	1.61369
		T8	0.0144	7.0066	±	2.92643	0.0281	5.5992	±	2.61535	0.0235	5.7728	±	2.63778						0.032	5.168	±	2.46939	0.067	4.202	±	2.12973	0.047	4.402	±	2.08584						0.068	4.214	±	2.20251	0.082	3.552	±	1.814	0.072	3.708	±	1.89904
		T9	0.0051	7.374	±	2.72001	0.0128	5.995	±	2.47018	0.0145	6.0356	±	2.54027						0.008	5.81	±	2.13833	0.018	4.894	±	1.933	0.03	4.79	±	2.00797						0.011	5.122	±	1.77884	0.021	4.4	±	1.5577	0.03	4.302	±	1.65031
		T10	0.0074	7.2948	±	2.75569	0.0173	5.9342	±	2.51299	0.0147	6.0128	±	2.51676						0.016	5.63	±	2.2769	0.031	4.692	±	1.99126	0.03	4.65	±	1.99637						0.022	4.926	±	1.93242	0.031	4.26	±	1.64898	0.039	4.25	±	1.71127
		T11	0.0132	7.0744	±	2.90298	0.0296	5.666	±	2.62898	0.0329	5.7684	±	2.69739						0.02	5.394	±	2.3277	0.047	4.388	±	2.10853	0.05	4.428	±	2.12352						0.04	4.46	±	2.08824	0.075	3.752	±	1.82807	0.08	3.778	±	1.88421
		T12	0.0082	7.283	±	2.77313	0.0194	5.897	±	2.53204	0.0193	5.9894	±	2.56674						0.007	5.726	±	2.16278	0.024	4.784	±	1.95887	0.028	4.76	±	1.98453						0.014	5.012	±	1.84696	0.034	4.28	±	1.63593	0.037	4.216	±	1.72172
		T13	0.0077	7.289	±	2.75616	0.0176	5.9142	±	2.52477	0.0183	5.9732	±	2.54683						0.019	5.644	±	2.26592	0.025	4.682	±	1.99571	0.04	4.598	±	2.0422						0.022	4.914	±	1.94843	0.035	4.242	±	1.67219	0.034	4.202	±	1.7012
		T14	0.0075	7.278	±	2.77883	0.0183	5.8826	±	2.53078	0.0182	5.9374	±	2.60268						0.016	5.716	±	2.19549	0.025	4.758	±	1.96807	0.031	4.688	±	2.02058						0.021	4.946	±	1.88272	0.032	4.22	±	1.65962	0.031	4.164	±	1.68521
		T15	0.0126	7.1192	±	2.8742	0.0259	5.7178	±	2.58639	0.0222	5.8956	±	2.59511						0.032	5.406	±	2.39518	0.038	4.462	±	2.03831	0.032	4.632	±	2.02105						0.045	4.59	±	2.10055	0.047	3.9	±	1.71608	0.06	4.008	±	1.82737
	T9	T1	0.0056	7.282	±	2.74044	0.0115	5.974	±	2.45339	0.0051	6.1222	±	2.47072	0.0785	4.0154	±	2.36032		0.012	5.714	±	2.15566	0.014	4.812	±	1.85259	0.009	4.856	±	1.84355	0.118	2.908	±	1.78289		0.019	4.996	±	1.90463	0.02	4.332	±	1.64331	0.02	4.312	±	1.65934	0.176
		T2	0.0103	7.0372	±	2.85002	0.0206	5.68	±	2.54162	0.0098	5.8648	±	2.54007	0.114	3.7968	±	2.40983		0.022	5.37	±	2.32476	0.042	4.364	±	2.06295	0.023	4.422	±	1.95288	0.203	2.564	±	1.87334		0.044	4.402	±	2.10875	0.056	3.69	±	1.77512	0.036	3.802	±	1.7481	0.286
		T3	0.0052	7.2832	±	2.74761	0.0093	5.986	±	2.45561	0.0056	6.1418	±	2.47308	0.0826	4.0284	±	2.38322		0.014	5.772	±	2.17273	0.014	4.856	±	1.91178	0.008	4.834	±	1.8676	0.134	2.876	±	1.83848		0.015	4.902	±	1.86598	0.019	4.248	±	1.58903	0.018	4.224	±	1.58503	0.175
		T4	0.0073	7.2892	±	2.77783	0.0179	5.8706	±	2.49549	0.0185	5.945	±	2.59377						0.009	5.73	±	2.16328	0.019	4.704	±	1.93808	0.034	4.624	±	1.99565						0.018	4.938	±	1.9287	0.031	4.188	±	1.66115	0.046	4.048	±	1.78462
		T5	0.008	7.3076	±	2.7708	0.0154	5.9082	±	2.48946	0.0203	5.9606	±	2.56193						0.017	5.742	±	2.25178	0.015	4.71	±	1.92447	0.031	4.66	±	1.98805						0.018	4.916	±	1.92994	0.033	4.17	±	1.68343	0.032	4.138	±	1.68636
		T6	0.0106	7.1378	±	2.87156	0.0202	5.752	±	2.53707	0.0194	5.8964	±	2.57719						0.027	5.51	±	2.36675	0.046	4.512	±	2.05672	0.039	4.55	±	2.03805						0.05	4.55	±	2.13964	0.056	3.85	±	1.80243	0.044	3.986	±	1.75239
		T7	0.006	7.362	±	2.73264	0.0121	5.9876	±	2.44942	0.0145	6.0486	±	2.52893						0.007	5.846	±	2.09587	0.012	4.88	±	1.82124	0.019	4.768	±	1.91359						0.009	5.132	±	1.79828	0.023	4.384	±	1.59722	0.032	4.284	±	1.72578
		T8	0.0053	7.3936	±	2.74157	0.0113	6.0188	±	2.4572	0.013	6.077	±	2.53407						0.009	5.872	±	2.15877	0.025	4.87	±	1.9065	0.024	4.784	±	1.92381						0.017	5.052	±	1.85492	0.026	4.32	±	1.62118	0.034	4.196	±	1.65055
		T9	0.0157	6.9778	±	2.9491	0.0277	5.5566	±	2.59532	0.026	5.7358	±	2.6382						0.035	5.238	±	2.43748	0.056	4.18	±	2.15876	0.058	4.262	±	2.14568						0.073	4.186	±	2.26948	0.102	3.442	±	1.89954	0.089	3.622	±	1.90387
		T10	0.008	7.2878	±	2.79033	0.0194	5.8866	±	2.50107	0.0199	5.9562	±	2.57168						0.015	5.724	±	2.23625	0.029	4.718	±	1.94223	0.036	4.634	±	1.9955						0.019	4.946	±	1.91435	0.029	4.19	±	1.67173	0.045	4.172	±	1.74283
		T11	0.008	7.301	±	2.80653	0.0196	5.8802	±	2.5164	0.0206	5.969	±	2.60678						0.012	5.738	±	2.17534	0.024	4.702	±	1.98876	0.033	4.614	±	2.00774						0.019	4.888	±	1.94711	0.029	4.144	±	1.62908	0.038	3.994	±	1.7248
		T12	0.013	7.1484	±	2.88534	0.0207	5.7496	±	2.55052	0.0219	5.9008	±	2.59115						0.034	5.46	±	2.41873	0.036	4.466	±	2.05111	0.041	4.562	±	2.0387						0.049	4.594	±	2.16699	0.059	3.89	±	1.84914	0.044	4.02	±	1.75804
		T13	0.0084	7.296	±	2.77654	0.0176	5.925	±	2.49403	0.0169	6.0216	±	2.54169						0.013	5.762	±	2.2055	0.019	4.806	±	1.93859	0.029	4.73	±	1.9542						0.015	4.956	±	1.85729	0.035	4.236	±	1.64286	0.038	4.218	±	1.71797
		T14	0.0127	7.0632	±	2.90187	0.0273	5.6126	±	2.59519	0.0307	5.7574	±	2.68743						0.027	5.374	±	2.36172	0.071	4.298	±	2.16885	0.061	4.298	±	2.11463						0.059	4.398	±	2.18961	0.074	3.632	±	1.83847	0.091	3.618	±	1.93851
		T15	0.005	7.3264	±	2.76721	0.0176	5.9442	±	2.48763	0.0158	6.0304	±	2.5364						0.019	5.73	±	2.25037	0.034	4.752	±	1.94687	0.021	4.768	±	1.93026						0.021	4.97	±	1.95216	0.037	4.256	±	1.7232	0.032	4.218	±	1.66591
	T10	T1	0.0063	7.293	±	2.73198	0.0123	5.962	±	2.49126	0.005	6.1516	±	2.46901	0.0791	4.0338	±	2.37517		0.012	5.79	±	2.24966	0.012	4.918	±	1.99129	0.011	4.88	±	1.98331	0.144	2.928	±	1.91376		0.017	4.99	±	1.88559	0.022	4.314	±	1.64807	0.014	4.364	±	1.5767	0.157
		T2	0.0106	7.1216	±	2.81347	0.0179	5.7722	±	2.5381	0.0094	5.944	±	2.53154	0.1105	3.853	±	2.41714		0.017	5.488	±	2.29415	0.025	4.528	±	2.07015	0.018	4.552	±	2.0247	0.188	2.678	±	1.9463		0.038	4.54	±	2.0844	0.049	3.832	±	1.80417	0.038	3.87	±	1.76585	0.293
		T3	0.0062	7.31	±	2.74719	0.0108	5.9992	±	2.48028	0.006	6.155	±	2.48825	0.084	4.0456	±	2.39935		0.014	5.756	±	2.28247	0.018	4.912	±	1.98499	0.011	4.904	±	1.91689	0.118	2.994	±	1.86854		0.016	4.986	±	1.89404	0.019	4.35	±	1.6162	0.014	4.316	±	1.58198	0.154
		T4	0.0073	7.3078	±	2.77107	0.0181	5.8962	±	2.52631	0.0206	6.0064	±	2.59612						0.019	5.774	±	2.33889	0.032	4.854	±	2.06856	0.032	4.812	±	2.06517						0.012	4.988	±	1.89194	0.029	4.24	±	1.69034	0.038	4.254	±	1.69185
		T5	0.0098	7.1674	±	2.83605	0.0236	5.75	±	2.56916	0.026	5.848	±	2.62099						0.028	5.468	±	2.38047	0.05	4.464	±	2.18849	0.05	4.42	±	2.16247						0.048	4.598	±	2.13611	0.076	3.834	±	1.88149	0.079	3.77	±	1.90019
		T6	0.0053	7.3498	±	2.74911	0.0155	5.9608	±	2.49974	0.0182	6.0404	±	2.55746						0.02	5.824	±	2.32173	0.025	4.87	±	2.01076	0.029	4.8	±	2.02487						0.025	4.976	±	1.95634	0.026	4.3	±	1.67117	0.035	4.234	±	1.7065
		T7	0.01	7.1524	±	2.84731	0.0181	5.7408	±	2.54524	0.0145	5.931	±	2.55286						0.02	5.506	±	2.41118	0.028	4.604	±	2.08411	0.045	4.606	±	2.13947						0.039	4.586	±	2.11307	0.046	3.912	±	1.75822	0.035	3.976	±	1.73737
		T8	0.0051	7.3938	±	2.7513	0.0122	5.9976	±	2.49363	0.0133	6.0582	±	2.55986						0.008	5.82	±	2.25137	0.014	4.862	±	2.02412	0.025	4.736	±	2.02346						0.006	5.1	±	1.86373	0.017	4.316	±	1.6489	0.023	4.218	±	1.64413
		T9	0.0036	7.3878	±	2.72748	0.0132	5.9814	±	2.48706	0.0165	6.0396	±	2.574						0.009	5.908	±	2.21731	0.019	4.884	±	1.98758	0.025	4.764	±	2.03874						0.016	5.032	±	1.88535	0.027	4.264	±	1.66766	0.03	4.236	±	1.7074
		T10	0.0177	6.9852	±	2.94996	0.0329	5.5594	±	2.63495	0.029	5.7596	±	2.63144						0.041	5.202	±	2.52459	0.076	4.242	±	2.24465	0.06	4.314	±	2.21953						0.089	4.198	±	2.36016	0.098	3.536	±	1.9278	0.103	3.56	±	1.96832
		T11	0.008	7.367	±	2.77886	0.0211	5.9624	±	2.54024	0.0213	6.0452	±	2.61217						0.02	5.822	±	2.29469	0.031	4.89	±	2.0455	0.028	4.836	±	2.02415						0.024	5.102	±	1.8786	0.035	4.346	±	1.67783	0.034	4.286	±	1.68435
		T12	0.0073	7.392	±	2.73888	0.0174	5.9898	±	2.52145	0.0157	6.0758	±	2.55783						0.014	5.906	±	2.25216	0.032	4.912	±	2.04657	0.034	4.8	±	2.05042						0.021	5.094	±	1.89176	0.034	4.37	±	1.67747	0.04	4.314	±	1.6936
		T13	0.013	7.1426	±	2.87925	0.0227	5.7376	±	2.57476	0.0187	5.9164	±	2.57388						0.029	5.482	±	2.45391	0.033	4.57	±	2.08889	0.037	4.616	±	2.09784						0.045	4.556	±	2.16507	0.055	3.908	±	1.78289	0.057	3.918	±	1.8068
		T14	0.0071	7.336	±	2.77371	0.0183	5.9136	±	2.5261	0.0228	5.991	±	2.63109						0.011	5.834	±	2.26397	0.021	4.834	±	2.02201	0.031	4.786	±	2.04313						0.019	5.014	±	1.91506	0.037	4.2	±	1.71433	0.041	4.198	±	1.76633
		T15	0.0067	7.367	±	2.75748	0.0175	5.9572	±	2.52848	0.0159	6.0402	±	2.56551						0.014	5.83	±	2.26191	0.032	4.834	±	2.08249	0.027	4.722	±	2.04521						0.013	5.074	±	1.89264	0.029	4.276	±	1.72011	0.028	4.208	±	1.67079
	T11	T1	0.0063	7.3088	±	2.79568	0.011	6.0008	±	2.50676	0.0067	6.137	±	2.51775	0.0866	4.053	±	2.40545		0.017	5.576	±	2.16354	0.018	4.74	±	1.87614	0.008	4.722	±	1.83469	0.137	2.796	±	1.75997		0.022	5.082	±	1.95886	0.025	4.342	±	1.64491	0.017	4.368	±	1.65992	0.179
		T2	0.0049	7.3404	±	2.74854	0.0096	6.0416	±	2.47477	0.0068	6.1742	±	2.48392	0.0764	4.0814	±	2.38477		0.012	5.59	±	2.14861	0.013	4.776	±	1.88079	0.01	4.81	±	1.85022	0.134	2.788	±	1.77262		0.014	5.112	±	1.90974	0.018	4.374	±	1.62319	0.016	4.416	±	1.57398	0.152
		T3	0.0102	7.1232	±	2.86357	0.0178	5.7824	±	2.56619	0.009	5.9666	±	2.54368	0.1051	3.8992	±	2.41363		0.035	5.15	±	2.35607	0.043	4.3	±	2.05188	0.02	4.386	±	1.91903	0.22	2.434	±	1.82729		0.031	4.57	±	2.08313	0.051	3.78	±	1.76486	0.031	3.904	±	1.69282	0.253
		T4	0.0126	7.1304	±	2.91559	0.0261	5.7314	±	2.58908	0.0246	5.8842	±	2.66633						0.031	5.244	±	2.34819	0.049	4.356	±	2.04877	0.042	4.436	±	2.03126						0.048	4.59	±	2.21739	0.054	3.888	±	1.81073	0.054	4.018	±	1.78854
		T5	0.0067	7.3798	±	2.78678	0.0144	5.9616	±	2.51284	0.0164	6.0312	±	2.55149						0.011	5.66	±	2.13189	0.018	4.74	±	1.89525	0.026	4.618	±	1.9723						0.017	5.146	±	1.92416	0.033	4.27	±	1.64615	0.028	4.278	±	1.69517
		T6	0.006	7.3964	±	2.78547	0.0164	5.9988	±	2.53185	0.0174	6.0486	±	2.55709						0.017	5.582	±	2.22041	0.025	4.656	±	1.94665	0.034	4.558	±	1.94742						0.016	5.132	±	1.94174	0.027	4.278	±	1.68094	0.048	4.178	±	1.76619
		T7	0.0051	7.3794	±	2.78267	0.011	6.0198	±	2.50149	0.0145	6.056	±	2.55701						0.009	5.656	±	2.14809	0.016	4.796	±	1.86812	0.029	4.674	±	1.94769						0.003	5.148	±	1.88192	0.017	4.33	±	1.62041	0.024	4.328	±	1.67069
		T8	0.0083	7.1776	±	2.87257	0.0193	5.749	±	2.55853	0.0209	5.883	±	2.61736						0.02	5.244	±	2.2982	0.041	4.318	±	2.03446	0.052	4.326	±	2.06252						0.026	4.636	±	2.08611	0.041	3.794	±	1.72643	0.06	3.872	±	1.8382
		T9	0.0053	7.4114	±	2.76006	0.0124	6.0454	±	2.49362	0.0135	6.108	±	2.54719						0.013	5.606	±	2.18117	0.022	4.71	±	1.92031	0.024	4.69	±	1.89195						0.01	5.164	±	1.88909	0.021	4.396	±	1.62906	0.027	4.284	±	1.65229
		T10	0.0071	7.4198	±	2.77022	0.0172	6.0454	±	2.52091	0.0147	6.0818	±	2.5355						0.015	5.7	±	2.12285	0.027	4.846	±	1.88569	0.035	4.688	±	1.97245						0.015	5.222	±	1.87889	0.031	4.354	±	1.63504	0.035	4.382	±	1.68669
		T11	0.0187	6.9686	±	2.99665	0.0365	5.5444	±	2.6511	0.0336	5.7618	±	2.72551						0.061	4.872	±	2.53259	0.082	3.984	±	2.18277	0.08	4.158	±	2.17434						0.106	4.154	±	2.39207	0.123	3.436	±	1.98339	0.092	3.666	±	1.9037
		T12	0.0073	7.4202	±	2.79031	0.0168	6.0302	±	2.53601	0.0179	6.0966	±	2.56479						0.022	5.636	±	2.20553	0.033	4.724	±	1.95337	0.041	4.616	±	1.96581						0.014	5.208	±	1.90588	0.035	4.388	±	1.69361	0.033	4.29	±	1.71664
		T13	0.0084	7.3814	±	2.79659	0.0166	5.9916	±	2.53436	0.0181	6.031	±	2.56018						0.012	5.61	±	2.1727	0.021	4.71	±	1.91404	0.025	4.6	±	1.92969						0.02	5.134	±	1.9416	0.037	4.238	±	1.69889	0.034	4.224	±	1.7346
		T14	0.0112	7.1474	±	2.90419	0.0224	5.7498	±	2.57854	0.0202	5.9186	±	2.65588						0.025	5.222	±	2.34696	0.044	4.324	±	2.06186	0.032	4.494	±	2.00299						0.036	4.608	±	2.19708	0.047	3.914	±	1.79773	0.035	4.02	±	1.72817
		T15	0.0072	7.3652	±	2.81514	0.0186	5.9392	±	2.54656	0.0183	6.0284	±	2.57664						0.011	5.624	±	2.14831	0.027	4.672	±	1.91209	0.028	4.588	±	1.95194						0.021	5.134	±	1.96415	0.03	4.264	±	1.65561	0.044	4.232	±	1.75193
	T12	T1	0.0111	7.002	±	2.83746	0.0208	5.6482	±	2.54945	0.0105	5.8258	±	2.54627	0.1234	3.7494	±	2.41408		0.022	5.254	±	2.30582	0.037	4.27	±	1.94496	0.011	4.392	±	1.85736	0.211	2.43	±	1.77038		0.035	4.52	±	2.07217	0.05	3.778	±	1.76347	0.034	3.834	±	1.71446	0.292
		T2	0.0057	7.2546	±	2.744	0.0125	5.9652	±	2.47245	0.0063	6.1292	±	2.46672	0.0794	4.0384	±	2.37333		0.017	5.61	±	2.20562	0.024	4.68	±	1.86469	0.013	4.726	±	1.85913	0.141	2.76	±	1.75541		0.017	5.034	±	1.83799	0.022	4.326	±	1.58879	0.014	4.4	±	1.56539	0.142
		T3	0.0061	7.2778	±	2.72286	0.0109	5.9764	±	2.45195	0.005	6.1434	±	2.46715	0.0793	4.0394	±	2.3636		0.015	5.732	±	2.15518	0.013	4.786	±	1.84326	0.01	4.812	±	1.81988	0.116	2.894	±	1.71806		0.021	4.954	±	1.89565	0.03	4.262	±	1.61306	0.012	4.318	±	1.55734	0.164
		T4	0.0076	7.2632	±	2.783	0.02	5.862	±	2.52729	0.0256	5.9312	±	2.62037						0.015	5.664	±	2.20453	0.031	4.61	±	1.93588	0.033	4.606	±	1.933						0.022	5.024	±	1.91497	0.039	4.202	±	1.66793	0.049	4.15	±	1.7345
		T5	0.0065	7.2984	±	2.75777	0.0157	5.8956	±	2.4818	0.0168	5.9666	±	2.53754						0.015	5.73	±	2.22352	0.024	4.684	±	1.8718	0.033	4.618	±	1.9925						0.012	5.014	±	1.88131	0.028	4.25	±	1.62977	0.038	4.204	±	1.71386
		T6	0.0105	7.1228	±	2.85548	0.0222	5.7186	±	2.54454	0.0212	5.885	±	2.58315						0.019	5.374	±	2.30509	0.04	4.37	±	1.95113	0.037	4.456	±	1.94418						0.049	4.536	±	2.18116	0.057	3.828	±	1.79266	0.051	3.95	±	1.77444
		T7	0.0046	7.2948	±	2.7461	0.0133	5.9014	±	2.49193	0.0148	5.9626	±	2.55915						0.013	5.708	±	2.15578	0.014	4.66	±	1.83515	0.025	4.674	±	1.87436						0.016	5.018	±	1.89189	0.019	4.266	±	1.59743	0.032	4.196	±	1.68892
		T8	0.0048	7.3342	±	2.73471	0.0103	5.945	±	2.45071	0.0135	6.0068	±	2.52947						0.005	5.786	±	2.15473	0.015	4.774	±	1.81334	0.024	4.672	±	1.94324						0.007	5.034	±	1.83581	0.018	4.252	±	1.58082	0.026	4.202	±	1.65588
		T9	0.0101	7.1354	±	2.85112	0.0177	5.7568	±	2.52933	0.0166	5.911	±	2.57238						0.023	5.308	±	2.31657	0.024	4.354	±	1.90218	0.029	4.424	±	1.92039						0.025	4.636	±	2.09186	0.037	3.894	±	1.72851	0.031	4.03	±	1.6941
		T10	0.0087	7.3216	±	2.75313	0.0176	5.9416	±	2.50208	0.0157	6.0288	±	2.532						0.02	5.752	±	2.21074	0.027	4.722	±	1.90114	0.04	4.7	±	1.97634						0.022	5.07	±	1.88219	0.035	4.352	±	1.60956	0.032	4.312	±	1.68805
		T11	0.0076	7.3258	±	2.75743	0.0177	5.9516	±	2.49124	0.0189	6.0376	±	2.58086						0.014	5.764	±	2.19388	0.029	4.762	±	1.89181	0.034	4.686	±	1.95786						0.016	5.096	±	1.8358	0.03	4.29	±	1.64274	0.036	4.264	±	1.65077
		T12	0.0183	6.9096	±	2.96377	0.0369	5.48	±	2.64603	0.0353	5.6738	±	2.67886						0.067	4.996	±	2.53425	0.077	4.006	±	2.0977	0.076	4.116	±	2.07819						0.099	4.174	±	2.34675	0.12	3.432	±	1.96602	0.101	3.58	±	1.93994
		T13	0.0083	7.2884	±	2.76116	0.0178	5.9086	±	2.50772	0.0177	6.017	±	2.54621						0.007	5.732	±	2.15704	0.037	4.696	±	1.9389	0.019	4.728	±	1.84429						0.015	4.946	±	1.91644	0.025	4.248	±	1.61651	0.041	4.248	±	1.7057
		T14	0.0086	7.2694	±	2.79245	0.0174	5.9074	±	2.52152	0.0167	6.0116	±	2.58282						0.014	5.622	±	2.2059	0.033	4.63	±	1.91069	0.032	4.628	±	1.93529						0.016	5.052	±	1.88065	0.033	4.25	±	1.67819	0.029	4.282	±	1.63191
		T15	0.0129	7.052	±	2.87091	0.0285	5.624	±	2.57544	0.0283	5.7436	±	2.6351						0.029	5.332	±	2.35952	0.046	4.294	±	1.99036	0.054	4.306	±	2.07139						0.052	4.528	±	2.13677	0.065	3.75	±	1.80687	0.075	3.77	±	1.86617
	T13	T1	0.0058	7.2696	±	2.76175	0.0112	5.9618	±	2.46454	0.0052	6.124	±	2.45463	0.0843	4.007	±	2.3585		0.013	5.698	±	2.19217	0.024	4.766	±	1.92586	0.012	4.794	±	1.86361	0.131	2.85	±	1.82121		0.017	5.134	±	1.86803	0.023	4.434	±	1.6181	0.015	4.458	±	1.60898	0.121
		T2	0.0064	7.2994	±	2.75883	0.0123	5.9796	±	2.47487	0.0062	6.1284	±	2.47502	0.0792	4.024	±	2.36474		0.013	5.71	±	2.1773	0.019	4.732	±	1.88779	0.014	4.774	±	1.8975	0.151	2.814	±	1.8463		0.018	5.08	±	1.93632	0.021	4.386	±	1.68815	0.021	4.376	±	1.68922	0.16
		T3	0.0104	7.0902	±	2.8243	0.0175	5.7166	±	2.51728	0.0105	5.896	±	2.51846	0.11	3.8144	±	2.38305		0.021	5.366	±	2.32367	0.035	4.368	±	2.03684	0.02	4.42	±	1.93787	0.2	2.516	±	1.83333		0.032	4.568	±	2.06728	0.045	3.782	±	1.81983	0.025	3.948	±	1.70886	0.295
		T4	0.009	7.3046	±	2.78797	0.0179	5.891	±	2.49871	0.0176	5.9954	±	2.55661						0.01	5.728	±	2.17871	0.017	4.716	±	1.9316	0.032	4.68	±	1.96506						0.019	5.078	±	1.96514	0.027	4.372	±	1.67105	0.042	4.276	±	1.76832
		T5	0.0065	7.3398	±	2.78088	0.0157	5.9568	±	2.50862	0.0179	6.02	±	2.55598						0.014	5.722	±	2.20626	0.035	4.69	±	1.92343	0.042	4.66	±	2.022						0.016	5.082	±	1.94861	0.036	4.34	±	1.71562	0.045	4.294	±	1.82672
		T6	0.0112	7.1208	±	2.85668	0.0243	5.6832	±	2.54013	0.0256	5.7936	±	2.60086						0.034	5.358	±	2.40283	0.053	4.304	±	2.1392	0.059	4.324	±	2.08696						0.04	4.63	±	2.09272	0.065	3.766	±	1.8997	0.082	3.842	±	1.89278
		T7	0.007	7.1668	±	2.83919	0.0152	5.7462	±	2.50883	0.0157	5.9078	±	2.53325						0.021	5.39	±	2.37266	0.031	4.422	±	1.99747	0.034	4.506	±	1.99197						0.028	4.73	±	2.07157	0.038	3.966	±	1.79501	0.033	4.09	±	1.76834
		T8	0.0046	7.3698	±	2.76362	0.0115	5.9674	±	2.47741	0.0166	6.0106	±	2.56253						0.009	5.816	±	2.14167	0.015	4.758	±	1.88494	0.033	4.642	±	1.98085						0.016	5.084	±	1.95673	0.025	4.314	±	1.66498	0.039	4.306	±	1.74626
		T9	0.0046	7.36	±	2.77301	0.0101	5.9568	±	2.46794	0.0151	6.0166	±	2.54291						0.01	5.796	±	2.20255	0.022	4.736	±	1.93444	0.029	4.66	±	1.95146						0.008	5.144	±	1.88436	0.023	4.344	±	1.68894	0.016	4.282	±	1.6731
		T10	0.0136	7.1508	±	2.87758	0.0239	5.7244	±	2.5723	0.0185	5.892	±	2.56581						0.03	5.356	±	2.43129	0.039	4.346	±	2.03775	0.033	4.494	±	2.01097						0.039	4.672	±	2.13377	0.049	3.912	±	1.84707	0.046	4.03	±	1.84567
		T11	0.0079	7.3186	±	2.80287	0.0203	5.8798	±	2.52654	0.0209	5.9702	±	2.59942						0.012	5.788	±	2.16512	0.031	4.708	±	1.94487	0.03	4.65	±	1.95175						0.027	5.022	±	2.02475	0.033	4.292	±	1.72212	0.037	4.228	±	1.75245
		T12	0.0096	7.3142	±	2.8085	0.0175	5.9172	±	2.50475	0.0181	5.9964	±	2.562						0.012	5.75	±	2.21685	0.027	4.694	±	1.97744	0.019	4.668	±	1.93016						0.012	5.14	±	1.87187	0.022	4.338	±	1.67229	0.027	4.304	±	1.6966
		T13	0.0179	6.9794	±	2.94082	0.0355	5.5206	±	2.62253	0.028	5.7228	±	2.61684						0.058	5.058	±	2.60681	0.085	4.054	±	2.22126	0.06	4.214	±	2.11913						0.077	4.292	±	2.25562	0.126	3.446	±	2.02711	0.084	3.702	±	1.91595
		T14	0.0064	7.3564	±	2.78039	0.0182	5.939	±	2.51024	0.0182	6.0334	±	2.56826						0.012	5.834	±	2.1478	0.024	4.78	±	1.92959	0.031	4.724	±	1.94926						0.027	5.154	±	1.97083	0.03	4.43	±	1.69173	0.038	4.328	±	1.7457
		T15	0.0066	7.3618	±	2.78084	0.0192	5.987	±	2.51159	0.0181	6.0536	±	2.54609						0.015	5.816	±	2.17137	0.022	4.788	±	1.91591	0.031	4.724	±	1.97578						0.019	5.212	±	1.88643	0.023	4.446	±	1.637	0.025	4.428	±	1.70286
	T14	T1	0.0063	7.2474	±	2.73356	0.0132	5.9666	±	2.47627	0.0056	6.0936	±	2.47755	0.0853	4.0144	±	2.38738		0.015	5.758	±	2.15919	0.017	4.882	±	1.924	0.014	4.924	±	1.87556	0.125	2.924	±	1.80817		0.009	5.112	±	1.89923	0.01	4.454	±	1.67352	0.009	4.45	±	1.65537	0.163
		T2	0.0097	7.0372	±	2.82663	0.0188	5.7146	±	2.53416	0.0097	5.9002	±	2.53848	0.1117	3.8296	±	2.42296		0.023	5.308	±	2.25349	0.033	4.352	±	2.01598	0.021	4.454	±	1.91247	0.185	2.568	±	1.81788		0.043	4.468	±	2.15258	0.048	3.806	±	1.82694	0.036	3.91	±	1.78636	0.269
		T3	0.006	7.2724	±	2.74025	0.0107	5.991	±	2.47987	0.0069	6.1366	±	2.48531	0.0813	4.039	±	2.38886		0.014	5.736	±	2.15939	0.023	4.78	±	1.98886	0.014	4.812	±	1.94536	0.141	2.852	±	1.83015		0.018	5.13	±	1.89386	0.027	4.498	±	1.68251	0.016	4.45	±	1.64566	0.135
		T4	0.0109	7.0628	±	2.8739	0.0236	5.6854	±	2.56681	0.0248	5.849	±	2.62996						0.022	5.362	±	2.34488	0.028	4.476	±	2.00835	0.03	4.586	±	1.97598						0.042	4.622	±	2.16282	0.052	4	±	1.8208	0.052	4.148	±	1.84973
		T5	0.008	7.3194	±	2.7647	0.0164	5.9452	±	2.48435	0.0174	5.9838	±	2.55264						0.012	5.782	±	2.13941	0.024	4.792	±	1.90798	0.036	4.728	±	1.9985						0.019	5.092	±	1.97875	0.025	4.392	±	1.73936	0.045	4.238	±	1.81291
		T6	0.0088	7.3056	±	2.7664	0.0173	5.932	±	2.50998	0.0174	5.9832	±	2.56085						0.019	5.788	±	2.1725	0.035	4.712	±	2.0536	0.04	4.642	±	2.05233						0.016	5.14	±	1.91835	0.024	4.316	±	1.75477	0.037	4.224	±	1.76889
		T7	0.0048	7.3	±	2.73195	0.0119	5.9664	±	2.47796	0.0134	6.01	±	2.51661						0.004	5.816	±	2.11154	0.021	4.856	±	1.90759	0.02	4.832	±	1.91819						0.012	5.136	±	1.89977	0.02	4.422	±	1.69375	0.024	4.366	±	1.72308
		T8	0.0048	7.347	±	2.75048	0.0125	5.989	±	2.47873	0.0121	6.0686	±	2.54266						0.01	5.796	±	2.13798	0.019	4.83	±	1.90124	0.027	4.796	±	1.99659						0.009	5.186	±	1.87641	0.018	4.538	±	1.64841	0.021	4.4	±	1.70497
		T9	0.0075	7.098	±	2.83337	0.0181	5.6994	±	2.54815	0.0228	5.8316	±	2.62121						0.012	5.374	±	2.23453	0.041	4.322	±	2.0997	0.045	4.352	±	2.04359						0.026	4.572	±	2.09695	0.059	3.77	±	1.85972	0.063	3.846	±	1.88251
		T10	0.0069	7.2952	±	2.76464	0.0174	5.928	±	2.50796	0.0195	5.9658	±	2.55309						0.01	5.794	±	2.12934	0.014	4.778	±	1.91059	0.021	4.71	±	1.95952						0.021	5.066	±	1.98786	0.041	4.328	±	1.79545	0.051	4.206	±	1.84091
		T11	0.0125	7.0856	±	2.89218	0.0237	5.6908	±	2.58478	0.0215	5.8896	±	2.63813						0.026	5.354	±	2.34951	0.038	4.436	±	2.03126	0.036	4.532	±	2.03792						0.029	4.646	±	2.10121	0.026	4.052	±	1.76647	0.034	4.15	±	1.80465
		T12	0.0076	7.3034	±	2.76852	0.0194	5.913	±	2.51918	0.0174	5.9808	±	2.5677						0.008	5.802	±	2.13948	0.029	4.774	±	2.01419	0.023	4.7	±	1.98038						0.017	5.146	±	1.92416	0.037	4.324	±	1.77374	0.032	4.226	±	1.76296
		T13	0.0083	7.3262	±	2.74531	0.0176	5.984	±	2.50607	0.0175	6.0226	±	2.53166						0.012	5.848	±	2.13669	0.027	4.816	±	1.99653	0.032	4.768	±	1.97537						0.017	5.188	±	1.91633	0.033	4.442	±	1.78096	0.032	4.338	±	1.74952
		T14	0.0215	6.8814	±	2.97732	0.0388	5.4704	±	2.6467	0.0352	5.71	±	2.71157						0.059	4.98	±	2.4831	0.087	4.046	±	2.18327	0.063	4.232	±	2.1106						0.105	4.106	±	2.3627	0.123	3.474	±	1.98677	0.094	3.742	±	2.00735
		T15	0.0074	7.3482	±	2.75803	0.015	5.9822	±	2.4983	0.0185	6.0382	±	2.56507						0.014	5.85	±	2.13027	0.02	4.892	±	1.92042	0.025	4.844	±	1.9929						0.02	5.22	±	1.9171	0.032	4.514	±	1.7201	0.038	4.372	±	1.75519
	T15	T1	0.012	6.9918	±	2.86216	0.0224	5.6356	±	2.5698	0.0118	5.819	±	2.56412	0.127	3.742	±	2.43385		0.022	5.232	±	2.30293	0.044	4.284	±	2.01082	0.026	4.386	±	1.95008	0.221	2.462	±	1.83574		0.046	4.526	±	2.07355	0.049	3.842	±	1.78836	0.037	3.846	±	1.73184	0.293
		T2	0.0042	7.3022	±	2.73156	0.0106	6.005	±	2.46353	0.0046	6.1568	±	2.46593	0.0783	4.0466	±	2.38738		0.011	5.686	±	2.21953	0.02	4.8	±	1.97076	0.014	4.822	±	1.89206	0.115	2.884	±	1.81269		0.019	4.99	±	1.88559	0.016	4.334	±	1.63436	0.015	4.356	±	1.61861	0.16
		T3	0.005	7.3226	±	2.75156	0.0115	6.0246	±	2.48379	0.0043	6.1652	±	2.49073	0.0802	4.0596	±	2.40488		0.015	5.678	±	2.17279	0.021	4.808	±	1.91384	0.014	4.774	±	1.82215	0.135	2.83	±	1.7794		0.021	4.964	±	1.94795	0.026	4.302	±	1.68631	0.011	4.398	±	1.57483	0.148
		T4	0.0068	7.2996	±	2.78507	0.0169	5.8932	±	2.51754	0.0217	5.9596	±	2.62173						0.014	5.672	±	2.21841	0.027	4.71	±	1.97378	0.044	4.572	±	2.01118						0.014	5.008	±	1.90672	0.032	4.24	±	1.70684	0.038	4.186	±	1.75399
		T5	0.0109	7.139	±	2.86704	0.0223	5.7246	±	2.55867	0.019	5.9084	±	2.56692						0.027	5.334	±	2.44426	0.035	4.382	±	2.06842	0.038	4.478	±	2.0503						0.037	4.6	±	2.08527	0.057	3.902	±	1.86919	0.042	4.04	±	1.74627
		T6	0.0069	7.3308	±	2.77952	0.0149	5.9374	±	2.51323	0.0162	5.989	±	2.56533						0.015	5.73	±	2.17252	0.024	4.752	±	1.89475	0.034	4.664	±	1.92114						0.022	4.996	±	1.97075	0.036	4.26	±	1.69212	0.036	4.154	±	1.75481
		T7	0.0039	7.3218	±	2.75035	0.0114	5.9242	±	2.48066	0.0162	6.0012	±	2.56466						0.012	5.708	±	2.18713	0.012	4.736	±	1.85627	0.025	4.652	±	1.94388						0.014	5.048	±	1.90823	0.032	4.284	±	1.70712	0.033	4.21	±	1.68367
		T8	0.0101	7.1764	±	2.86512	0.0164	5.7688	±	2.54417	0.018	5.9248	±	2.59118						0.026	5.346	±	2.42449	0.037	4.426	±	2.07143	0.029	4.498	±	1.95546						0.027	4.624	±	2.08398	0.046	3.9	±	1.82684	0.033	4.086	±	1.73194
		T9	0.0049	7.3478	±	2.76402	0.0105	5.962	±	2.48997	0.0136	5.997	±	2.5666						0.01	5.75	±	2.18226	0.018	4.788	±	1.89067	0.018	4.732	±	1.87715						0.014	5.046	±	1.89353	0.021	4.29	±	1.61323	0.035	4.158	±	1.75217
		T10	0.0077	7.3154	±	2.76226	0.0157	5.9412	±	2.49839	0.0154	6.0514	±	2.53661						0.016	5.704	±	2.2319	0.032	4.754	±	1.95738	0.027	4.718	±	1.94223						0.025	5	±	1.92969	0.035	4.294	±	1.72527	0.03	4.296	±	1.66468
		T11	0.0065	7.3306	±	2.79519	0.0184	5.9544	±	2.53064	0.0204	6.0262	±	2.61725						0.013	5.68	±	2.23217	0.025	4.772	±	1.98594	0.03	4.658	±	1.92217						0.025	4.984	±	1.96051	0.029	4.248	±	1.701	0.03	4.318	±	1.68336
		T12	0.0136	7.031	±	2.91655	0.0313	5.6096	±	2.6273	0.0333	5.7094	±	2.68236						0.026	5.292	±	2.31519	0.034	4.29	±	1.96463	0.046	4.362	±	2.03103						0.039	4.534	±	2.09266	0.06	3.808	±	1.81285	0.082	3.734	±	1.90601
		T13	0.0084	7.3616	±	2.76558	0.0185	5.9932	±	2.50499	0.0169	6.0762	±	2.5382						0.008	5.786	±	2.12479	0.022	4.828	±	1.87134	0.024	4.726	±	1.89328						0.02	5.09	±	1.91509	0.023	4.358	±	1.67291	0.031	4.3	±	1.65189
		T14	0.009	7.3564	±	2.78355	0.0189	5.9868	±	2.52152	0.02	6.0426	±	2.59955						0.019	5.77	±	2.19908	0.03	4.838	±	1.98839	0.028	4.714	±	1.94782						0.013	5.1	±	1.8787	0.035	4.344	±	1.68419	0.041	4.28	±	1.74489
		T15	0.0227	6.8854	±	3.00622	0.0407	5.4488	±	2.6718	0.0342	5.6536	±	2.6919						0.062	4.978	±	2.54833	0.09	3.994	±	2.18741	0.069	4.184	±	2.14913						0.08	4.228	±	2.25945	0.109	3.514	±	1.97477	0.105	3.624	±	1.98155
C123	T1	T1	0.0026	7.386	±	2.78042	0.0032	5.714	±	2.35792	0.0018	5.978	±	2.38521	0.0182	3.778	±	2.19078		0.042	5.488	±	2.5362	0.063	4.06	±	2.18201	0.038	4.342	±	2.14374	0.233	2.414	±	1.88153		0.059	4.604	±	2.32908	0.099	3.568	±	2.01033	0.054	3.716	±	1.8748	0.33
		T2	0.0006	7.774	±	2.54547	0.0022	6.158	±	2.20724	0.001	6.432	±	2.33298	0.0114	4.13	±	2.14469		0.008	6.32	±	2.13686	0.012	5.074	±	1.87137	0.001	5.18	±	1.86416	0.088	3.13	±	1.78502		0.013	5.56	±	1.95812	0.014	4.64	±	1.6325	0.012	4.67	±	1.68699	0.106
		T3	0.0008	7.79	±	2.57498	0.0008	6.192	±	2.21631	0.0004	6.448	±	2.32824	0.0128	4.17	±	2.16235		0.009	6.274	±	2.15164	0.015	5.02	±	1.8663	0.011	5.086	±	1.89637	0.105	3.046	±	1.79363		0.013	5.494	±	1.97987	0.026	4.596	±	1.666	0.009	4.718	±	1.58587	0.105
		T4	0.0016	7.56	±	2.7375	0.003	5.832	±	2.32577	0.0044	6.032	±	2.50704						0.016	5.778	±	2.43159	0.054	4.32	±	2.16478	0.064	4.466	±	2.24853						0.042	4.858	±	2.23446	0.07	3.83	±	1.89386	0.08	3.894	±	1.94436
		T5	0.0006	7.762	±	2.58341	0.0018	6.068	±	2.23794	0.0022	6.256	±	2.38415						0.005	6.258	±	2.16659	0.014	4.914	±	1.87299	0.024	4.972	±	1.9968						0.012	5.532	±	2.0162	0.029	4.512	±	1.74496	0.028	4.498	±	1.8197
		T6	0.0002	7.8	±	2.58121	0.0016	6.126	±	2.22375	0.0026	6.258	±	2.41977						0.01	6.282	±	2.17099	0.018	4.99	±	1.86638	0.026	4.868	±	1.99262						0.017	5.516	±	2.01639	0.018	4.576	±	1.68257	0.022	4.512	±	1.72651
		T7	0.001	7.576	±	2.67645	0.0046	5.826	±	2.37052	0.0038	6.034	±	2.41178						0.021	5.796	±	2.41583	0.043	4.34	±	2.07091	0.045	4.482	±	2.16896						0.03	4.96	±	2.20074	0.045	3.938	±	1.83399	0.054	3.996	±	1.88136
		T8	0.0004	7.804	±	2.60929	0.0024	6.104	±	2.27208	0.0024	6.296	±	2.41292						0.004	6.246	±	2.19734	0.011	4.902	±	1.90631	0.013	4.988	±	1.97883						0.01	5.478	±	2.00787	0.014	4.5	±	1.6831	0.025	4.52	±	1.78123
		T9	0.0004	7.826	±	2.58542	0.002	6.128	±	2.24068	0.0032	6.282	±	2.46953						0.003	6.316	±	2.17828	0.008	5.032	±	1.88109	0.022	4.978	±	1.94816						0.008	5.528	±	1.99329	0.014	4.608	±	1.65441	0.02	4.486	±	1.75353
		T10	0.0006	7.75	±	2.57607	0.0026	6.034	±	2.33244	0.0016	6.27	±	2.33421						0.009	6.236	±	2.20117	0.025	4.86	±	1.93705	0.024	4.91	±	2.02089						0.012	5.496	±	2.02338	0.022	4.492	±	1.71139	0.027	4.498	±	1.76383
		T11	0.002	7.776	±	2.66175	0.003	6.076	±	2.29423	0.0024	6.308	±	2.45421						0.009	6.206	±	2.22677	0.032	4.828	±	2.0471	0.025	4.91	±	2.04257						0.019	5.34	±	2.08248	0.027	4.372	±	1.73454	0.018	4.418	±	1.72518
		T12	0.0024	7.612	±	2.7278	0.004	5.892	±	2.35327	0.0036	6.064	±	2.52711						0.018	5.924	±	2.39499	0.039	4.538	±	2.05883	0.041	4.568	±	2.12271						0.034	5.108	±	2.23099	0.055	4.09	±	1.89724	0.072	4.034	±	1.98967
		T13	0.0008	7.796	±	2.55439	0.0024	6.086	±	2.2825	0.0018	6.274	±	2.31133						0.007	6.24	±	2.21886	0.017	4.852	±	1.93231	0.024	4.884	±	2.00164						0.014	5.47	±	2.01771	0.025	4.506	±	1.70613	0.02	4.536	±	1.69102
		T14	0.0008	7.806	±	2.61327	0.0016	6.094	±	2.22893	0.0016	6.296	±	2.45243						0.009	6.256	±	2.21164	0.029	4.874	±	2.00703	0.011	4.978	±	1.98682						0.016	5.38	±	2.07748	0.027	4.43	±	1.74532	0.03	4.408	±	1.77671
		T15	0.0016	7.62	±	2.72746	0.0034	5.886	±	2.36741	0.0032	6.066	±	2.50238						0.024	5.904	±	2.40595	0.047	4.454	±	2.07321	0.042	4.646	±	2.13149						0.029	5.098	±	2.19892	0.049	4.04	±	1.87668	0.068	4.058	±	1.99515
	T2	T1	0.0006	8.02	±	2.59814	0.0012	6.43	±	2.28393	0.0002	6.668	±	2.33221	0.0088	4.424	±	2.19112		0.008	6.144	±	2.11654	0.011	4.972	±	1.84462	0.007	5.062	±	1.79315	0.093	3.036	±	1.71629		0.015	5.552	±	1.89602	0.018	4.606	±	1.58217	0.007	4.692	±	1.49779	0.098
		T2	0.002	7.486	±	2.83758	0.0042	5.75	±	2.44202	0.0022	6.104	±	2.51466	0.0174	3.888	±	2.26464		0.036	5.474	±	2.4571	0.057	4.21	±	2.091	0.032	4.37	±	1.99175	0.212	2.47	±	1.78726		0.08	4.568	±	2.3856	0.109	3.484	±	1.97627	0.062	3.636	±	1.79742	0.32
		T3	0.0004	8.056	±	2.63587	0.0006	6.48	±	2.28535	0.0002	6.704	±	2.37782	0.0098	4.454	±	2.1988		0.011	6.224	±	2.08667	0.025	5.016	±	1.87277	0.006	5.1	±	1.82245	0.105	3.06	±	1.75256		0.01	5.528	±	1.93001	0.023	4.588	±	1.65196	0.01	4.656	±	1.58372	0.104
		T4	0.0008	7.938	±	2.74512	0.0024	6.27	±	2.3868	0.002	6.42	±	2.51991						0.014	6.08	±	2.196	0.026	4.844	±	1.93789	0.02	4.864	±	1.92281						0.013	5.458	±	1.9865	0.028	4.392	±	1.70213	0.023	4.42	±	1.66925
		T5	0.0012	7.804	±	2.72047	0.002	6.088	±	2.3558	0.0034	6.26	±	2.51132						0.016	5.866	±	2.31504	0.035	4.574	±	1.98153	0.043	4.556	±	2.01964						0.022	5.114	±	2.14467	0.051	4.014	±	1.8328	0.052	4.052	±	1.81345
		T6	0.0008	8.04	±	2.66186	0.0016	6.352	±	2.26831	0.0026	6.518	±	2.44738						0.005	6.152	±	2.16832	0.019	4.836	±	1.91436	0.028	4.852	±	1.9915						0.014	5.496	±	1.95904	0.02	4.466	±	1.65093	0.027	4.458	±	1.69148
		T7	0.001	7.992	±	2.698	0.0012	6.33	±	2.35726	0.0016	6.436	±	2.40493						0.007	6.118	±	2.16767	0.019	4.878	±	1.92583	0.011	4.898	±	1.855						0.008	5.56	±	1.89578	0.022	4.54	±	1.63434	0.017	4.53	±	1.62164
		T8	0.0004	8.092	±	2.62725	0.0018	6.434	±	2.31452	0.0006	6.61	±	2.3945						0.008	6.238	±	2.12223	0.014	4.976	±	1.84901	0.015	4.976	±	1.87482						0.013	5.532	±	1.94956	0.02	4.5	±	1.67356	0.017	4.502	±	1.64521
		T9	0.0014	7.758	±	2.7988	0.0026	5.968	±	2.38761	0.0014	6.268	±	2.55631						0.022	5.774	±	2.3813	0.044	4.432	±	2.01629	0.04	4.542	±	2.07522						0.033	4.954	±	2.20789	0.053	3.848	±	1.81002	0.061	3.888	±	1.85227
		T10	0.001	7.746	±	2.80345	0.0026	6.01	±	2.43677	0.0026	6.156	±	2.50238						0.024	5.814	±	2.34412	0.042	4.52	±	2.03119	0.04	4.538	±	2.02748						0.019	5.104	±	2.14704	0.04	4.036	±	1.79609	0.061	4.026	±	1.85007
		T11	0.0006	7.98	±	2.74064	0.0024	6.296	±	2.40128	0.0028	6.49	±	2.51918						0.006	6.148	±	2.17413	0.019	4.888	±	1.92436	0.026	4.924	±	1.93855						0.016	5.42	±	2.02477	0.032	4.374	±	1.73987	0.036	4.366	±	1.74846
		T12	0.0004	8.046	±	2.61241	0.0012	6.328	±	2.25066	0.002	6.552	±	2.4473						0.012	6.14	±	2.19664	0.019	4.836	±	1.88272	0.027	4.874	±	1.94626						0.011	5.482	±	1.96049	0.021	4.466	±	1.65335	0.027	4.44	±	1.67846
		T13	0.0012	8.03	±	2.69711	0.0032	6.36	±	2.39251	0.0024	6.462	±	2.43731						0.007	6.158	±	2.16512	0.017	4.876	±	1.91319	0.028	4.878	±	1.93826						0.014	5.536	±	1.94846	0.02	4.534	±	1.64485	0.024	4.506	±	1.67534
		T14	0.0014	7.694	±	2.86471	0.0038	5.916	±	2.47691	0.0046	6.196	±	2.66996						0.02	5.742	±	2.39482	0.041	4.438	±	2.03575	0.05	4.534	±	2.06376						0.029	4.892	±	2.23458	0.065	3.768	±	1.87342	0.073	3.826	±	1.89772
		T15	0.0002	8.094	±	2.58338	0.0018	6.414	±	2.27283	0.0012	6.6	±	2.4012						0.006	6.198	±	2.14322	0.019	4.93	±	1.85649	0.02	4.918	±	1.90497						0.007	5.532	±	1.92059	0.014	4.512	±	1.62373	0.021	4.514	±	1.62186
	T3	T1	0	8.022	±	2.60505	0.0008	6.408	±	2.31839	0.0006	6.604	±	2.35132	0.0104	4.332	±	2.20514		0.01	6.194	±	2.24219	0.016	5.016	±	1.92339	0.011	5.138	±	1.89117	0.103	3.076	±	1.73587		0.017	5.396	±	1.97359	0.023	4.474	±	1.67276	0.009	4.55	±	1.60751	0.125
		T2	0	8.01	±	2.61586	0.0008	6.372	±	2.32444	0.0004	6.614	±	2.30485	0.0084	4.36	±	2.14173		0.008	6.238	±	2.14662	0.01	5.028	±	1.83373	0.006	5.148	±	1.86912	0.099	3.076	±	1.74047		0.004	5.516	±	1.84856	0.011	4.568	±	1.59998	0.008	4.592	±	1.58873	0.112
		T3	0.0008	7.724	±	2.74433	0.0026	5.946	±	2.41804	0.0014	6.286	±	2.43806	0.0166	4.052	±	2.24908		0.027	5.732	±	2.40457	0.049	4.442	±	2.0835	0.026	4.604	±	2.00779	0.189	2.63	±	1.82714		0.069	4.666	±	2.35074	0.083	3.664	±	1.94805	0.052	3.772	±	1.87177	0.322
		T4	0.001	8.01	±	2.65385	0.0016	6.28	±	2.36288	0.0024	6.4	±	2.467						0.008	6.186	±	2.25177	0.017	4.884	±	1.92412	0.023	4.954	±	2.01642						0.015	5.36	±	2.0046	0.029	4.338	±	1.75409	0.034	4.294	±	1.80467
		T5	0.0008	8.03	±	2.65068	0.0012	6.328	±	2.33963	0.0018	6.47	±	2.35895						0.008	6.232	±	2.22331	0.019	4.94	±	1.9246	0.017	5.026	±	1.92952						0.009	5.46	±	1.9246	0.023	4.43	±	1.68937	0.031	4.414	±	1.7215
		T6	0.0008	7.896	±	2.6841	0.002	6.112	±	2.28751	0.0024	6.32	±	2.49797						0.018	5.988	±	2.31975	0.034	4.714	±	2.00055	0.031	4.714	±	2.03822						0.033	5.032	±	2.22439	0.058	3.944	±	1.86986	0.057	3.994	±	1.89725
		T7	0.0002	8.074	±	2.58867	0.0018	6.328	±	2.32418	0.001	6.496	±	2.39995						0.007	6.22	±	2.17907	0.021	4.966	±	1.8959	0.027	4.914	±	1.99915						0.011	5.402	±	1.98048	0.026	4.398	±	1.70661	0.022	4.396	±	1.68226
		T8	0.0012	7.908	±	2.73478	0.0022	6.128	±	2.43917	0.003	6.322	±	2.45323						0.012	5.954	±	2.38989	0.04	4.606	±	2.09216	0.032	4.782	±	2.05638						0.022	5.034	±	2.1789	0.049	3.982	±	1.85664	0.05	3.998	±	1.90778
		T9	0.0006	8.06	±	2.64185	0.0014	6.338	±	2.29936	0.0014	6.5	±	2.42071						0.007	6.216	±	2.22493	0.018	4.966	±	1.88531	0.02	5.014	±	1.95643						0.011	5.456	±	1.98091	0.02	4.4	±	1.6837	0.027	4.398	±	1.74144
		T10	0.0002	8.05	±	2.61693	0.002	6.29	±	2.35743	0.0016	6.49	±	2.38193						0.009	6.242	±	2.15919	0.027	4.972	±	1.92117	0.028	4.92	±	1.9994						0.015	5.438	±	1.97486	0.03	4.432	±	1.72753	0.019	4.404	±	1.68986
		T11	0.0016	7.864	±	2.77655	0.0048	6.042	±	2.49328	0.0042	6.246	±	2.5904						0.019	5.93	±	2.39099	0.04	4.556	±	2.04329	0.037	4.716	±	2.1382						0.033	4.97	±	2.24948	0.069	3.924	±	1.9282	0.093	3.886	±	2.01471
		T12	0.001	8.048	±	2.67074	0.0014	6.336	±	2.33336	0.0024	6.484	±	2.46004						0.013	6.194	±	2.32288	0.027	4.96	±	1.96425	0.019	5.01	±	1.96259						0.016	5.372	±	2.04201	0.026	4.34	±	1.68738	0.039	4.364	±	1.78625
		T13	0.0014	7.884	±	2.71033	0.0034	6.068	±	2.37845	0.004	6.332	±	2.49479						0.012	5.98	±	2.29889	0.025	4.704	±	2.00709	0.047	4.632	±	2.0969						0.034	5.024	±	2.21728	0.051	3.954	±	1.88399	0.064	4.006	±	1.88455
		T14	0.002	7.984	±	2.72895	0.004	6.246	±	2.43422	0.0024	6.416	±	2.47408						0.013	6.174	±	2.28099	0.019	4.874	±	1.90467	0.029	4.972	±	2.0306						0.018	5.406	±	2.00978	0.031	4.35	±	1.74716	0.027	4.308	±	1.80122
		T15	0.0016	8.016	±	2.71866	0.0028	6.33	±	2.40101	0.0014	6.476	±	2.38393						0.018	6.176	±	2.33205	0.024	4.918	±	1.97514	0.022	5.034	±	1.96639						0.022	5.386	±	2.03547	0.036	4.348	±	1.73721	0.029	4.386	±	1.73725
	T4	T1	0.0012	7.57	±	2.79193	0.0024	5.926	±	2.42578	0.0022	6.2	±	2.45072	0.0134	3.98	±	2.20283		0.014	5.694	±	2.29513	0.04	4.36	±	2.01257	0.012	4.6	±	1.88562	0.178	2.586	±	1.78656		0.04	4.916	±	2.23202	0.059	3.904	±	1.90851	0.029	4.064	±	1.81527	0.257
		T2	0.0008	7.832	±	2.65534	0.0004	6.26	±	2.28421	0.001	6.502	±	2.30593	0.0112	4.236	±	2.13468		0.014	6.086	±	2.21845	0.02	4.87	±	1.88962	0.011	4.974	±	1.87479	0.127	2.912	±	1.7786		0.016	5.432	±	2.04391	0.016	4.504	±	1.71958	0.017	4.526	±	1.72113	0.158
		T3	0.0012	7.9	±	2.66028	0.0018	6.318	±	2.33674	0.0006	6.57	±	2.34875	0.0092	4.286	±	2.16307		0.009	6.048	±	2.20603	0.022	4.86	±	1.90369	0.011	4.94	±	1.86115	0.137	2.862	±	1.78217		0.008	5.488	±	1.92394	0.017	4.566	±	1.66084	0.006	4.64	±	1.62266	0.112
		T4	0.0026	7.47	±	2.91541	0.0046	5.734	±	2.52103	0.004	5.998	±	2.63571						0.031	5.474	±	2.45221	0.065	4.11	±	2.04844	0.059	4.338	±	2.14624						0.066	4.578	±	2.3773	0.096	3.608	±	1.98047	0.106	3.69	±	2.04746
		T5	0.0002	7.932	±	2.65526	0.001	6.318	±	2.28125	0.0016	6.47	±	2.33164						0.01	6.176	±	2.1794	0.027	4.904	±	1.91271	0.026	4.906	±	1.93155						0.013	5.604	±	1.98573	0.034	4.578	±	1.75756	0.031	4.528	±	1.81011
		T6	0.0008	7.96	±	2.63312	0.002	6.28	±	2.32013	0.001	6.452	±	2.37683						0.01	6.178	±	2.19844	0.026	4.884	±	1.91578	0.024	4.892	±	1.92042						0.015	5.618	±	1.924	0.022	4.616	±	1.67073	0.027	4.604	±	1.7012
		T7	0	7.638	±	2.75255	0.0018	5.928	±	2.42996	0.0026	6.17	±	2.49105						0.011	5.754	±	2.30234	0.025	4.448	±	1.92119	0.042	4.498	±	2.05529						0.031	4.944	±	2.19857	0.056	3.896	±	1.90179	0.066	3.924	±	1.97943
		T8	0.001	7.944	±	2.68553	0.0014	6.314	±	2.30797	0.0026	6.498	±	2.38698						0.006	6.104	±	2.17484	0.013	4.854	±	1.89269	0.015	4.886	±	1.88641						0.004	5.546	±	1.93536	0.011	4.552	±	1.65953	0.018	4.56	±	1.71853
		T9	0.0008	7.904	±	2.67693	0.0012	6.218	±	2.30169	0.0026	6.412	±	2.41911						0.01	6.144	±	2.20911	0.014	4.844	±	1.8834	0.021	4.906	±	1.91699						0.006	5.504	±	1.97532	0.016	4.528	±	1.69118	0.019	4.522	±	1.66802
		T10	0.0008	7.87	±	2.66124	0.0026	6.212	±	2.35129	0.0008	6.412	±	2.34345						0.013	6.122	±	2.24369	0.022	4.866	±	1.89991	0.03	4.808	±	1.96952						0.017	5.468	±	2.04577	0.029	4.414	±	1.76514	0.04	4.364	±	1.85875
		T11	0.001	7.714	±	2.83871	0.003	6.014	±	2.45965	0.0026	6.268	±	2.5232						0.018	5.77	±	2.34704	0.038	4.478	±	1.96249	0.038	4.628	±	2.05568						0.031	5.044	±	2.21698	0.045	4.1	±	1.84646	0.041	4.162	±	1.85397
		T12	0.001	7.874	±	2.70914	0.002	6.168	±	2.35145	0.002	6.352	±	2.43187						0.01	6.12	±	2.22858	0.028	4.752	±	1.96529	0.034	4.842	±	1.94392						0.012	5.512	±	2.03125	0.031	4.446	±	1.78669	0.027	4.5	±	1.74156
		T13	0.0006	7.918	±	2.6405	0.0024	6.218	±	2.37194	0.0016	6.416	±	2.38844						0.018	6.114	±	2.27248	0.022	4.854	±	1.91582	0.032	4.798	±	1.97461						0.005	5.486	±	1.96154	0.023	4.444	±	1.69403	0.025	4.43	±	1.76811
		T14	0.0016	7.694	±	2.84367	0.0046	5.962	±	2.46102	0.003	6.204	±	2.52919						0.02	5.8	±	2.38111	0.037	4.476	±	1.95173	0.03	4.652	±	2.03839						0.04	5.006	±	2.26917	0.054	4.068	±	1.88226	0.04	4.114	±	1.85969
		T15	0.0006	7.894	±	2.71738	0.0022	6.212	±	2.33592	0.0008	6.374	±	2.42941						0.014	6.11	±	2.24609	0.027	4.76	±	1.94992	0.021	4.846	±	1.89839						0.014	5.516	±	2.04204	0.028	4.438	±	1.79315	0.035	4.49	±	1.79307
	T5	T1	0.0014	7.812	±	2.71367	0.0022	6.298	±	2.35303	0.001	6.546	±	2.34764	0.0112	4.31	±	2.23806		0.013	6.148	±	2.28195	0.023	4.898	±	1.91867	0.007	5.058	±	1.85906	0.102	2.998	±	1.72365		0.013	5.432	±	2.00434	0.029	4.426	±	1.68088	0.014	4.53	±	1.63149	0.137
		T2	0.001	7.62	±	2.67109	0.0024	6.03	±	2.38512	0.0014	6.322	±	2.35326	0.0142	4.092	±	2.23529		0.028	5.848	±	2.41137	0.042	4.528	±	2.01128	0.02	4.694	±	2.00958	0.178	2.652	±	1.79837		0.043	4.954	±	2.22054	0.067	3.864	±	1.89977	0.032	4.06	±	1.76848	0.267
		T3	0.0012	7.852	±	2.67306	0.0026	6.328	±	2.34647	0.0018	6.54	±	2.36855	0.0108	4.332	±	2.23041		0.012	6.174	±	2.25273	0.021	4.89	±	1.92655	0.014	5.038	±	1.92932	0.136	2.946	±	1.83097		0.013	5.444	±	1.93044	0.02	4.496	±	1.6336	0.009	4.512	±	1.60138	0.138
		T4	0.0008	7.898	±	2.66246	0.002	6.28	±	2.35439	0.0022	6.454	±	2.42234						0.009	6.246	±	2.2281	0.015	4.918	±	1.89443	0.02	4.908	±	1.96453						0.016	5.498	±	1.98896	0.026	4.448	±	1.64499	0.028	4.4	±	1.719
		T5	0.0016	7.592	±	2.76137	0.0034	5.942	±	2.403	0.0036	6.202	±	2.52062						0.016	5.772	±	2.48399	0.047	4.352	±	2.04163	0.049	4.512	±	2.17775						0.056	4.84	±	2.3486	0.091	3.684	±	1.97789	0.083	3.93	±	1.98066
		T6	0.0012	7.92	±	2.68343	0.0018	6.336	±	2.3144	0.0014	6.464	±	2.35929						0.009	6.25	±	2.25623	0.022	4.936	±	1.93278	0.018	5.034	±	1.94798						0.014	5.548	±	1.9348	0.024	4.546	±	1.63847	0.044	4.434	±	1.74891
		T7	0.0002	7.858	±	2.64553	0.0016	6.248	±	2.36307	0.0016	6.394	±	2.38463						0.007	6.184	±	2.24749	0.016	4.882	±	1.91357	0.017	4.88	±	1.90715						0.017	5.412	±	2.04804	0.023	4.35	±	1.70541	0.033	4.36	±	1.75997
		T8	0.0002	7.806	±	2.71841	0.0012	6.192	±	2.33422	0.002	6.392	±	2.49892						0.01	6.036	±	2.34183	0.029	4.612	±	1.95686	0.027	4.752	±	2.09353						0.016	5.232	±	2.103	0.029	4.174	±	1.72066	0.032	4.298	±	1.7545
		T9	0.0002	7.902	±	2.66712	0.0016	6.288	±	2.34319	0.0012	6.436	±	2.36463						0.007	6.188	±	2.30173	0.013	4.834	±	1.92045	0.024	4.93	±	2.01175						0.013	5.45	±	1.98632	0.019	4.404	±	1.64909	0.024	4.35	±	1.69126
		T10	0.0016	7.648	±	2.67493	0.004	5.988	±	2.42935	0.0038	6.178	±	2.44505						0.021	5.884	±	2.41005	0.039	4.528	±	2.04876	0.043	4.604	±	2.08987						0.033	4.992	±	2.26386	0.073	3.85	±	1.94969	0.066	3.988	±	1.93173
		T11	0.0008	7.902	±	2.66261	0.0024	6.27	±	2.38176	0.0028	6.428	±	2.4946						0.008	6.21	±	2.24966	0.032	4.824	±	1.96491	0.03	4.872	±	2.02082						0.019	5.47	±	1.9756	0.028	4.438	±	1.63182	0.035	4.396	±	1.73615
		T12	0.0008	7.884	±	2.71623	0.0022	6.296	±	2.35753	0.0016	6.444	±	2.41344						0.014	6.188	±	2.31733	0.027	4.85	±	1.94455	0.024	5.018	±	1.99491						0.009	5.508	±	1.96413	0.02	4.466	±	1.6606	0.024	4.448	±	1.69297
		T13	0.0008	7.864	±	2.6722	0.0024	6.234	±	2.36195	0.0026	6.386	±	2.38258						0.015	6.178	±	2.30513	0.026	4.866	±	1.99249	0.026	4.904	±	1.95207						0.014	5.418	±	2.03898	0.029	4.386	±	1.75102	0.025	4.336	±	1.75105
		T14	0.0006	7.886	±	2.6904	0.003	6.218	±	2.41211	0.002	6.418	±	2.43047						0.012	6.178	±	2.29294	0.029	4.8	±	1.9421	0.032	4.828	±	2.03729						0.013	5.406	±	2.00179	0.022	4.342	±	1.64004	0.041	4.292	±	1.76574
		T15	0.0012	7.772	±	2.79783	0.0016	6.148	±	2.39161	0.0024	6.39	±	2.50802						0.02	6.004	±	2.42773	0.034	4.604	±	1.97765	0.04	4.796	±	2.10019						0.026	5.226	±	2.15257	0.037	4.14	±	1.773	0.033	4.292	±	1.77253
	T6	T1	0.001	7.858	±	2.58893	0.002	6.29	±	2.35912	0.0004	6.494	±	2.35064	0.0118	4.278	±	2.21351		0.011	6.046	±	2.21422	0.018	4.91	±	1.87708	0.007	5.032	±	1.87683	0.117	2.962	±	1.75774		0.01	5.348	±	1.94594	0.016	4.384	±	1.64172	0.019	4.39	±	1.65851	0.154
		T2	0.0006	7.804	±	2.59544	0.0018	6.202	±	2.36152	0.0006	6.494	±	2.33526	0.011	4.26	±	2.14873		0.01	6.102	±	2.25004	0.022	4.948	±	1.93314	0.014	5.05	±	1.93526	0.111	2.988	±	1.74669		0.011	5.374	±	1.9718	0.024	4.41	±	1.66333	0.012	4.49	±	1.62436	0.151
		T3	0.0002	7.756	±	2.53986	0.0014	6.122	±	2.32433	0.0006	6.344	±	2.30108	0.0118	4.144	±	2.15032		0.024	5.786	±	2.34685	0.037	4.616	±	1.96988	0.018	4.692	±	1.96901	0.179	2.694	±	1.83022		0.019	5.002	±	2.06015	0.035	3.978	±	1.76143	0.028	4.068	±	1.7454	0.25
		T4	0.0004	7.97	±	2.5396	0.0024	6.322	±	2.31726	0.0032	6.358	±	2.49521						0.008	6.148	±	2.19794	0.016	4.956	±	1.88298	0.014	4.976	±	1.92747						0.012	5.516	±	1.8935	0.028	4.464	±	1.6381	0.039	4.338	±	1.76093
		T5	0.0012	7.924	±	2.53153	0.0022	6.31	±	2.29808	0.0022	6.442	±	2.33883						0.015	6.186	±	2.23929	0.024	4.924	±	1.91151	0.017	4.98	±	1.96455						0.018	5.414	±	2.02403	0.03	4.396	±	1.70825	0.035	4.426	±	1.72322
		T6	0.0006	7.654	±	2.65996	0.002	5.904	±	2.40761	0.0032	6.17	±	2.43249						0.025	5.63	±	2.48219	0.052	4.37	±	2.08025	0.041	4.51	±	2.11574						0.061	4.752	±	2.33237	0.096	3.702	±	1.94705	0.076	3.882	±	1.92504
		T7	0.0002	7.942	±	2.57979	0.0016	6.248	±	2.36814	0.0012	6.402	±	2.39335						0.005	6.134	±	2.13884	0.016	4.922	±	1.83447	0.029	4.864	±	1.98026						0.013	5.43	±	1.9501	0.02	4.384	±	1.61962	0.032	4.262	±	1.74425
		T8	0.001	7.972	±	2.52142	0.0014	6.366	±	2.25458	0.002	6.424	±	2.36512						0.009	6.158	±	2.2307	0.013	4.904	±	1.84884	0.034	4.926	±	2.03929						0.013	5.41	±	1.94002	0.026	4.336	±	1.66429	0.032	4.33	±	1.72571
		T9	0.0012	7.75	±	2.71383	0.0026	6.04	±	2.42575	0.0022	6.302	±	2.43613						0.015	5.918	±	2.38893	0.026	4.682	±	1.98767	0.024	4.814	±	2.01033						0.029	5.12	±	2.16663	0.04	4.074	±	1.81378	0.036	4.208	±	1.77761
		T10	0.001	7.882	±	2.6285	0.003	6.186	±	2.38644	0.0026	6.406	±	2.39769						0.01	6.136	±	2.21865	0.024	4.9	±	1.9125	0.028	4.85	±	1.99135						0.022	5.378	±	2.04286	0.034	4.342	±	1.70468	0.033	4.312	±	1.74863
		T11	0.0006	7.958	±	2.56297	0.0022	6.316	±	2.29813	0.0024	6.344	±	2.4722						0.008	6.122	±	2.23475	0.019	4.914	±	1.87727	0.031	4.908	±	2.02871						0.01	5.46	±	1.88254	0.031	4.362	±	1.66485	0.034	4.292	±	1.72445
		T12	0.0016	7.744	±	2.73751	0.0038	6.066	±	2.4588	0.0026	6.306	±	2.45038						0.025	5.864	±	2.43545	0.034	4.622	±	2.01126	0.036	4.782	±	2.04662						0.033	5.042	±	2.23858	0.051	4.006	±	1.85672	0.039	4.158	±	1.8084
		T13	0.0014	7.766	±	2.60077	0.0042	6.008	±	2.43102	0.0036	6.252	±	2.42123						0.024	5.806	±	2.36219	0.035	4.576	±	2.01203	0.037	4.54	±	2.09016						0.031	5.014	±	2.13456	0.052	3.954	±	1.79474	0.062	3.962	±	1.8628
		T14	0.0006	7.89	±	2.60282	0.002	6.218	±	2.33793	0.0028	6.34	±	2.50813						0.016	6.108	±	2.2666	0.024	4.922	±	1.93019	0.033	4.956	±	2.01647						0.011	5.468	±	1.92267	0.026	4.406	±	1.67868	0.034	4.364	±	1.73624
		T15	0.0002	7.898	±	2.56284	0.0014	6.294	±	2.32271	0.0014	6.424	±	2.36004						0.012	6.09	±	2.28935	0.028	4.852	±	1.9447	0.024	4.942	±	2.00815						0.021	5.34	±	2.03581	0.04	4.312	±	1.75549	0.032	4.352	±	1.74331
	T7	T1	0.0012	7.6	±	2.65764	0.0034	5.842	±	2.35979	0.0016	6.24	±	2.41914	0.015	3.94	±	2.18384		0.031	5.736	±	2.50451	0.037	4.442	±	2.05837	0.018	4.686	±	2.04978	0.177	2.688	±	1.85097		0.027	4.96	±	2.22966	0.044	3.868	±	1.85743	0.037	3.948	±	1.85923	0.276
		T2	0.0002	7.914	±	2.57123	0.0014	6.23	±	2.2883	0.0006	6.552	±	2.33683	0.0108	4.18	±	2.20646		0.012	6.25	±	2.26332	0.017	5.07	±	1.88856	0.009	5.186	±	1.90815	0.124	3.07	±	1.79731		0.011	5.54	±	2.01406	0.017	4.552	±	1.63278	0.013	4.576	±	1.69443	0.129
		T3	0.0006	7.834	±	2.57509	0.0022	6.19	±	2.32493	0.0006	6.522	±	2.36836	0.0142	4.17	±	2.22262		0.005	6.232	±	2.2179	0.017	5.01	±	1.87708	0.003	5.176	±	1.80563	0.078	3.104	±	1.68761		0.012	5.496	±	1.99749	0.019	4.468	±	1.67803	0.012	4.502	±	1.62069	0.154
		T4	0.0002	7.608	±	2.69622	0.0036	5.83	±	2.41266	0.004	6.102	±	2.57687						0.025	5.81	±	2.52156	0.045	4.462	±	2.07337	0.059	4.606	±	2.25962						0.044	4.946	±	2.33635	0.084	3.816	±	1.99853	0.091	3.842	±	2.04529
		T5	0.0014	7.94	±	2.60369	0.0028	6.156	±	2.31625	0.0024	6.412	±	2.36894						0.006	6.282	±	2.2489	0.015	5.04	±	1.88307	0.024	5.048	±	1.95385						0.011	5.574	±	2.00663	0.018	4.516	±	1.65181	0.022	4.512	±	1.72419
		T6	0.0004	7.912	±	2.56258	0.0014	6.236	±	2.23546	0.0018	6.456	±	2.42114						0.007	6.248	±	2.26089	0.019	4.968	±	1.89593	0.022	5.046	±	1.95799						0.01	5.506	±	2.02881	0.026	4.414	±	1.70044	0.031	4.374	±	1.76727
		T7	0.002	7.458	±	2.83519	0.0042	5.694	±	2.46179	0.0036	6.076	±	2.52836						0.026	5.634	±	2.56527	0.051	4.322	±	2.1016	0.05	4.458	±	2.19615						0.07	4.664	±	2.44071	0.101	3.556	±	2.01567	0.082	3.736	±	1.99356
		T8	0.0008	7.968	±	2.59648	0.002	6.206	±	2.34415	0.0026	6.456	±	2.43104						0.007	6.346	±	2.21657	0.015	5.064	±	1.86746	0.008	5.134	±	1.87872						0.009	5.658	±	1.94186	0.017	4.566	±	1.639	0.024	4.526	±	1.70711
		T9	0.0008	8.02	±	2.53575	0.0012	6.326	±	2.22321	0.0024	6.53	±	2.40518						0.013	6.33	±	2.26898	0.021	5.052	±	1.91441	0.022	5.142	±	1.96359						0.009	5.634	±	2.00051	0.014	4.548	±	1.63657	0.032	4.462	±	1.78711
		T10	0.002	7.69	±	2.75745	0.0038	5.93	±	2.40601	0.0026	6.276	±	2.45802						0.019	6.006	±	2.38865	0.025	4.762	±	1.92121	0.027	4.8	±	2.02685						0.03	5.126	±	2.26213	0.048	4.05	±	1.81901	0.037	4.206	±	1.82123
		T11	0.0004	7.868	±	2.61484	0.0022	6.116	±	2.38164	0.0024	6.346	±	2.51766						0.013	6.246	±	2.31102	0.019	4.926	±	1.94687	0.022	5.034	±	2.03838						0.013	5.492	±	2.07322	0.028	4.36	±	1.77131	0.025	4.326	±	1.78575
		T12	0.0006	7.938	±	2.53744	0.0018	6.174	±	2.24561	0.0014	6.418	±	2.43869						0.008	6.188	±	2.35163	0.023	4.864	±	1.97418	0.019	4.984	±	2.00893						0.018	5.516	±	2.07703	0.035	4.358	±	1.76606	0.042	4.304	±	1.86737
		T13	0.0014	7.662	±	2.74249	0.003	5.958	±	2.405	0.0028	6.296	±	2.45079						0.018	5.988	±	2.39783	0.024	4.698	±	1.9618	0.029	4.784	±	2.00334						0.033	5.072	±	2.27684	0.051	3.996	±	1.86641	0.042	4.122	±	1.84405
		T14	0.0002	7.92	±	2.57376	0.0012	6.184	±	2.30553	0.0016	6.396	±	2.49508						0.009	6.246	±	2.33172	0.025	4.922	±	1.96718	0.022	5.028	±	2.06385						0.016	5.482	±	2.09286	0.027	4.39	±	1.72942	0.03	4.316	±	1.82414
		T15	0.0006	7.938	±	2.57659	0.0022	6.122	±	2.32777	0.0014	6.394	±	2.40636						0.009	6.204	±	2.34518	0.029	4.872	±	1.98079	0.031	4.97	±	2.02663						0.011	5.53	±	2.03057	0.033	4.406	±	1.75563	0.042	4.358	±	1.83718
	T8	T1	0.001	7.788	±	2.71485	0.0018	6.186	±	2.33728	0.0014	6.432	±	2.35859	0.0142	4.194	±	2.22965		0.006	6.316	±	2.1412	0.023	4.928	±	1.89272	0.005	5.092	±	1.87911	0.112	2.952	±	1.75521		0.019	5.476	±	1.97619	0.027	4.46	±	1.71562	0.019	4.478	±	1.72815	0.166
		T2	0.0006	7.804	±	2.62001	0.002	6.198	±	2.26493	0.0008	6.438	±	2.25594	0.0096	4.226	±	2.12166		0.008	6.266	±	2.19865	0.017	4.898	±	1.9019	0.009	5.076	±	1.93027	0.131	2.922	±	1.79475		0.007	5.56	±	1.96016	0.011	4.516	±	1.67826	0.009	4.57	±	1.64737	0.144
		T3	0.0008	7.682	±	2.67096	0.0014	6.038	±	2.28556	0.0018	6.204	±	2.38916	0.0154	4.02	±	2.22453		0.011	5.978	±	2.31016	0.023	4.634	±	1.92607	0.012	4.792	±	1.97602	0.172	2.718	±	1.81211		0.027	5.044	±	2.14165	0.054	4.008	±	1.89408	0.029	4.092	±	1.80077	0.238
		T4	0.0008	7.844	±	2.69201	0.0034	6.104	±	2.34493	0.0018	6.356	±	2.44934						0.013	6.286	±	2.23768	0.03	4.82	±	1.95638	0.026	4.908	±	2.07361						0.019	5.458	±	2.05778	0.03	4.372	±	1.80911	0.045	4.318	±	1.88744
		T5	0.002	7.694	±	2.74771	0.0028	5.986	±	2.34634	0.0018	6.188	±	2.38544						0.012	6.136	±	2.31233	0.03	4.66	±	2.01208	0.03	4.86	±	2.05149						0.029	5.25	±	2.17951	0.048	4.102	±	1.8496	0.046	4.236	±	1.83185
		T6	0.0004	7.852	±	2.62011	0.0014	6.172	±	2.22876	0.0026	6.244	±	2.35839						0.012	6.246	±	2.2281	0.029	4.842	±	1.89806	0.034	4.876	±	1.99514						0.011	5.534	±	1.97959	0.022	4.438	±	1.71321	0.031	4.37	±	1.77489
		T7	0.001	7.892	±	2.67647	0.003	6.222	±	2.32382	0.0012	6.384	±	2.32421						0.006	6.354	±	2.13992	0.014	4.944	±	1.85696	0.026	4.93	±	1.98571						0.006	5.594	±	1.95422	0.023	4.476	±	1.73909	0.027	4.388	±	1.76084
		T8	0.0018	7.61	±	2.82628	0.003	5.868	±	2.41421	0.0034	6.038	±	2.57861						0.023	5.954	±	2.43307	0.051	4.488	±	2.05282	0.044	4.7	±	2.15096						0.037	4.896	±	2.26679	0.073	3.77	±	1.9501	0.067	3.96	±	1.96628
		T9	0.0012	7.89	±	2.6531	0.0022	6.214	±	2.2332	0.0024	6.328	±	2.38707						0.009	6.352	±	2.20567	0.016	4.934	±	1.85879	0.024	5	±	2.02091						0.013	5.696	±	1.89715	0.022	4.614	±	1.63391	0.023	4.572	±	1.68869
		T10	0.0012	7.836	±	2.64955	0.0026	6.186	±	2.31144	0.0012	6.326	±	2.26425						0.012	6.284	±	2.19549	0.032	4.846	±	1.94835	0.027	4.898	±	2.0004						0.018	5.532	±	2.0261	0.037	4.374	±	1.79425	0.034	4.356	±	1.79457
		T11	0.0014	7.704	±	2.78139	0.0034	5.95	±	2.38981	0.0046	6.148	±	2.57696						0.02	6.034	±	2.39512	0.043	4.55	±	2.03412	0.044	4.716	±	2.18818						0.037	5.042	±	2.23858	0.07	3.938	±	1.99302	0.082	4.01	±	2.02386
		T12	0.0012	7.818	±	2.72365	0.0024	6.166	±	2.28685	0.0022	6.264	±	2.45771						0.006	6.332	±	2.17957	0.019	4.866	±	1.90412	0.027	4.984	±	2.00693						0.01	5.55	±	1.95072	0.029	4.456	±	1.71669	0.035	4.448	±	1.77608
		T13	0.0012	7.874	±	2.6266	0.002	6.186	±	2.28881	0.002	6.284	±	2.31446						0.011	6.23	±	2.21901	0.02	4.838	±	1.87437	0.026	4.838	±	1.98032						0.015	5.514	±	2.01292	0.033	4.374	±	1.77405	0.037	4.302	±	1.77875
		T14	0.0004	7.864	±	2.6662	0.0018	6.11	±	2.28848	0.0034	6.34	±	2.47599						0.01	6.268	±	2.30075	0.023	4.806	±	1.96118	0.027	4.94	±	2.0844						0.012	5.54	±	2.00809	0.026	4.446	±	1.7732	0.021	4.434	±	1.78517
		T15	0.0012	7.698	±	2.81153	0.003	5.98	±	2.38942	0.0038	6.166	±	2.49774						0.01	6.168	±	2.30675	0.027	4.676	±	2.00276	0.025	4.908	±	2.03855						0.024	5.248	±	2.11447	0.042	4.12	±	1.81684	0.034	4.26	±	1.83078
	T9	T1	0.0006	7.86	±	2.58671	0.0016	6.208	±	2.27902	0.0008	6.504	±	2.27314	0.0112	4.288	±	2.14888		0.012	6.092	±	2.1251	0.016	4.86	±	1.85684	0.005	4.996	±	1.83613	0.122	2.92	±	1.74947		0.011	5.418	±	2.00931	0.018	4.46	±	1.64654	0.009	4.522	±	1.6019	0.13
		T2	0.002	7.582	±	2.72262	0.004	5.884	±	2.41005	0.0016	6.202	±	2.36491	0.014	4.062	±	2.18287		0.021	5.592	±	2.37638	0.042	4.338	±	2.00743	0.028	4.506	±	1.96973	0.201	2.524	±	1.7778		0.032	4.904	±	2.2099	0.047	3.854	±	1.84664	0.039	3.95	±	1.80354	0.278
		T3	0.0006	7.914	±	2.60372	0.0018	6.284	±	2.2655	0.0008	6.512	±	2.28541	0.0088	4.294	±	2.14153		0.009	6.132	±	2.15667	0.017	4.94	±	1.83296	0.009	5.036	±	1.80941	0.104	2.988	±	1.72361		0.013	5.47	±	1.98167	0.016	4.51	±	1.62805	0.005	4.556	±	1.5841	0.132
		T4	0.0012	7.856	±	2.62643	0.0022	6.086	±	2.30172	0.0016	6.304	±	2.40028						0.011	6.068	±	2.21275	0.03	4.742	±	1.93731	0.033	4.786	±	2.00754						0.017	5.362	±	2.07491	0.03	4.326	±	1.68659	0.031	4.298	±	1.73845
		T5	0.0002	7.936	±	2.57265	0.0018	6.182	±	2.29437	0.0022	6.384	±	2.31039						0.012	6.072	±	2.16506	0.021	4.814	±	1.8828	0.03	4.782	±	1.95046						0.01	5.468	±	2.00823	0.022	4.412	±	1.67124	0.041	4.33	±	1.78277
		T6	0.0012	7.76	±	2.73018	0.0028	6.042	±	2.38326	0.0018	6.288	±	2.37712						0.018	5.876	±	2.36436	0.03	4.502	±	1.95853	0.022	4.71	±	1.97378						0.022	5.162	±	2.20967	0.041	4.07	±	1.85109	0.036	4.206	±	1.78122
		T7	0.0008	7.93	±	2.57483	0.0018	6.204	±	2.25288	0.0028	6.416	±	2.32731						0.008	6.168	±	2.13549	0.023	4.898	±	1.87646	0.025	4.942	±	1.89743						0.007	5.56	±	1.92096	0.015	4.514	±	1.62925	0.023	4.496	±	1.69613
		T8	0.0006	8.042	±	2.55044	0.0006	6.328	±	2.25244	0.0012	6.49	±	2.33952						0.009	6.25	±	2.11896	0.015	5.03	±	1.7895	0.019	4.952	±	1.90403						0.015	5.566	±	1.97067	0.025	4.582	±	1.61613	0.017	4.492	±	1.64944
		T9	0.0014	7.534	±	2.83459	0.0032	5.788	±	2.47895	0.0034	6.084	±	2.49944						0.04	5.514	±	2.50401	0.063	4.116	±	2.04517	0.067	4.35	±	2.15735						0.058	4.694	±	2.40503	0.098	3.584	±	2.00374	0.08	3.762	±	1.93471
		T10	0.0006	7.89	±	2.61357	0.0026	6.14	±	2.30341	0.0014	6.338	±	2.33564						0.012	6.028	±	2.19728	0.028	4.756	±	1.94531	0.025	4.794	±	1.92074						0.008	5.49	±	1.97884	0.029	4.402	±	1.70097	0.031	4.348	±	1.77145
		T11	0.0004	7.922	±	2.62846	0.0018	6.168	±	2.30849	0.002	6.332	±	2.42315						0.009	6.106	±	2.20673	0.014	4.816	±	1.86162	0.021	4.808	±	1.95933						0.012	5.39	±	2.04452	0.015	4.384	±	1.64416	0.038	4.312	±	1.73484
		T12	0.0016	7.772	±	2.73267	0.004	6.048	±	2.39738	0.0022	6.308	±	2.38303						0.015	5.874	±	2.331	0.037	4.496	±	1.95904	0.027	4.692	±	1.99126						0.042	5.138	±	2.27027	0.052	4.078	±	1.85509	0.042	4.186	±	1.79238
		T13	0.002	7.914	±	2.64643	0.002	6.204	±	2.31598	0.0024	6.42	±	2.35056						0.007	6.118	±	2.15098	0.016	4.854	±	1.86068	0.018	4.924	±	1.83455						0.016	5.508	±	2.00249	0.032	4.452	±	1.71308	0.038	4.454	±	1.74612
		T14	0.0004	7.614	±	2.7551	0.0036	5.832	±	2.43674	0.0042	6.104	±	2.50189						0.024	5.656	±	2.43795	0.054	4.312	±	2.04618	0.052	4.408	±	2.16662						0.05	4.842	±	2.32991	0.084	3.778	±	1.93247	0.078	3.812	±	1.9309
		T15	0	7.972	±	2.58726	0.0018	6.252	±	2.28861	0.0014	6.486	±	2.2937						0.007	6.16	±	2.13048	0.019	4.906	±	1.84677	0.028	4.894	±	1.92262						0.014	5.462	±	2.04713	0.023	4.47	±	1.69528	0.033	4.416	±	1.76354
	T10	T1	0	7.898	±	2.72636	0.0012	6.286	±	2.38493	0.0002	6.526	±	2.43583	0.0106	4.308	±	2.22847		0.012	6.062	±	2.2586	0.016	4.912	±	1.88993	0.007	4.986	±	1.87919	0.12	2.968	±	1.77824		0.009	5.472	±	1.94448	0.023	4.472	±	1.69118	0.009	4.534	±	1.61538	0.125
		T2	0.0014	7.604	±	2.79051	0.0036	5.98	±	2.4539	0.0014	6.29	±	2.49602	0.0162	4.07	±	2.29878		0.027	5.658	±	2.39599	0.04	4.488	±	2.02137	0.018	4.604	±	1.96953	0.194	2.606	±	1.84829		0.027	5.024	±	2.13447	0.038	3.942	±	1.7492	0.03	3.984	±	1.7649	0.277
		T3	0.0002	7.982	±	2.69276	0.001	6.33	±	2.38092	0.0006	6.602	±	2.42641	0.011	4.34	±	2.25066		0.006	6.068	±	2.21998	0.017	4.942	±	1.88472	0.011	5.044	±	1.86589	0.109	3.048	±	1.77337		0.017	5.452	±	2.01588	0.024	4.452	±	1.699	0.009	4.544	±	1.62564	0.154
		T4	0.0006	7.926	±	2.75502	0.0026	6.248	±	2.40005	0.0038	6.422	±	2.57537						0.009	6.114	±	2.26011	0.022	4.932	±	1.916	0.034	4.922	±	2.01345						0.017	5.47	±	2.04335	0.023	4.39	±	1.72246	0.026	4.406	±	1.767
		T5	0.001	7.648	±	2.77773	0.0026	5.962	±	2.43156	0.0032	6.136	±	2.54007						0.018	5.694	±	2.40253	0.034	4.456	±	2.00502	0.042	4.464	±	2.06227						0.03	5.014	±	2.19377	0.056	3.9	±	1.81805	0.05	3.996	±	1.80755
		T6	0.0006	8.056	±	2.68404	0.002	6.33	±	2.36912	0.002	6.506	±	2.45479						0.004	6.1	±	2.22957	0.02	4.878	±	1.90282	0.023	4.944	±	1.95773						0.012	5.538	±	1.97648	0.019	4.514	±	1.63905	0.034	4.408	±	1.76994
		T7	0.0012	7.768	±	2.85277	0.002	6.042	±	2.44463	0.0024	6.364	±	2.49514						0.018	5.742	±	2.43133	0.028	4.534	±	1.97655	0.029	4.634	±	2.01745						0.028	5.104	±	2.22219	0.047	3.994	±	1.84591	0.038	4.178	±	1.77749
		T8	0.0012	7.97	±	2.7442	0.0026	6.286	±	2.42324	0.0024	6.388	±	2.52345						0.006	6.138	±	2.23561	0.014	4.938	±	1.87181	0.021	4.87	±	1.93568						0.016	5.464	±	2.05449	0.026	4.38	±	1.69779	0.028	4.416	±	1.71985
		T9	0.0002	8	±	2.72607	0.0008	6.304	±	2.3616	0.0022	6.446	±	2.53841						0.01	6.134	±	2.24122	0.012	4.906	±	1.8854	0.027	4.91	±	2.01692						0.01	5.56	±	1.94581	0.019	4.484	±	1.64208	0.047	4.268	±	1.8557
		T10	0.0016	7.502	±	2.93063	0.0048	5.766	±	2.54474	0.0034	6.132	±	2.57161						0.044	5.374	±	2.59902	0.076	4.132	±	2.13428	0.069	4.296	±	2.1608						0.062	4.71	±	2.38361	0.107	3.56	±	1.96832	0.09	3.794	±	1.94663
		T11	0.001	7.982	±	2.74284	0.0032	6.296	±	2.43933	0.0032	6.442	±	2.60604						0.013	6.19	±	2.23716	0.024	5.012	±	1.9255	0.015	4.99	±	1.9585						0.019	5.526	±	2.03555	0.036	4.436	±	1.78131	0.037	4.442	±	1.77194
		T12	0.0006	8.028	±	2.70528	0.0028	6.334	±	2.43524	0.0026	6.45	±	2.50275						0.012	6.17	±	2.22802	0.026	4.928	±	1.91167	0.022	4.954	±	1.98238						0.008	5.614	±	1.90016	0.025	4.58	±	1.63532	0.033	4.434	±	1.78068
		T13	0.002	7.82	±	2.84811	0.004	6.056	±	2.4777	0.0022	6.408	±	2.46731						0.029	5.712	±	2.46478	0.042	4.488	±	2.01343	0.034	4.662	±	2.03615						0.028	5.118	±	2.21788	0.047	4.02	±	1.83602	0.037	4.168	±	1.77283
		T14	0.0008	7.922	±	2.78526	0.002	6.236	±	2.4245	0.0022	6.406	±	2.60575						0.011	6.118	±	2.29507	0.024	4.914	±	1.96684	0.029	4.916	±	2.04086						0.014	5.506	±	2.02881	0.037	4.386	±	1.75102	0.047	4.256	±	1.8767
		T15	0.0016	7.938	±	2.76836	0.0026	6.256	±	2.43894	0.0024	6.356	±	2.51547						0.011	6.102	±	2.27305	0.024	4.862	±	1.92891	0.03	4.84	±	1.97238						0.013	5.498	±	1.99097	0.02	4.426	±	1.66412	0.029	4.396	±	1.72457
	T11	T1	0.0008	7.832	±	2.63414	0.003	6.29	±	2.34209	0.0008	6.46	±	2.33106	0.0108	4.258	±	2.16844		0.005	6.132	±	2.20441	0.009	4.94	±	1.86115	0.008	5.048	±	1.8355	0.108	2.982	±	1.78518		0.012	5.312	±	2.04813	0.03	4.34	±	1.75028	0.014	4.386	±	1.70467	0.174
		T2	0.0008	7.864	±	2.58228	0.0008	6.344	±	2.26778	0.0008	6.526	±	2.32308	0.0078	4.318	±	2.14744		0.006	6.118	±	2.16026	0.018	4.852	±	1.9447	0.012	5.004	±	1.90883	0.128	2.926	±	1.8193		0.024	5.338	±	2.10575	0.026	4.424	±	1.70386	0.017	4.468	±	1.67803	0.144
		T3	0.001	7.682	±	2.6408	0.0038	6.02	±	2.44245	0.0002	6.312	±	2.38418	0.0142	4.104	±	2.23118		0.025	5.746	±	2.37173	0.038	4.514	±	2.05524	0.019	4.628	±	1.99238	0.198	2.642	±	1.86207		0.027	4.964	±	2.14553	0.043	3.986	±	1.79528	0.022	4.068	±	1.71765	0.245
		T4	0.0012	7.608	±	2.74479	0.0034	6.006	±	2.37014	0.0022	6.136	±	2.50035						0.017	5.802	±	2.4072	0.036	4.498	±	2.05918	0.024	4.688	±	2.06565						0.033	4.918	±	2.26416	0.055	3.898	±	1.85824	0.045	4.172	±	1.84114
		T5	0.0006	7.952	±	2.59006	0.0008	6.36	±	2.23504	0.0018	6.478	±	2.33859						0.01	6.162	±	2.19056	0.02	4.89	±	1.95543	0.027	4.862	±	1.93305						0.017	5.37	±	2.08121	0.033	4.372	±	1.73685	0.034	4.26	±	1.77074
		T6	0.0004	7.922	±	2.5543	0.0026	6.228	±	2.33441	0.0026	6.35	±	2.41813						0.006	6.156	±	2.21191	0.023	4.846	±	1.92977	0.029	4.87	±	2.01672						0.015	5.434	±	2.02379	0.03	4.404	±	1.72736	0.038	4.288	±	1.80896
		T7	0.0012	7.852	±	2.65502	0.0024	6.224	±	2.38065	0.0018	6.394	±	2.413						0.013	6.152	±	2.19949	0.019	4.874	±	1.91515	0.021	4.95	±	1.94969						0.015	5.372	±	2.04592	0.024	4.416	±	1.69405	0.026	4.312	±	1.77815
		T8	0.001	7.754	±	2.67706	0.0014	6.108	±	2.34304	0.0024	6.288	±	2.44521						0.01	5.826	±	2.3382	0.031	4.58	±	2.03267	0.028	4.56	±	2.06753						0.025	4.982	±	2.19374	0.051	3.938	±	1.82084	0.057	3.962	±	1.85634
		T9	0.0008	7.906	±	2.56783	0.002	6.3	±	2.30897	0.0014	6.374	±	2.37102						0.005	6.192	±	2.17436	0.02	4.874	±	1.93594	0.023	4.944	±	1.97402						0.008	5.42	±	2.05811	0.024	4.408	±	1.71478	0.037	4.39	±	1.79307
		T10	0.0006	7.952	±	2.61468	0.0014	6.32	±	2.32013	0.0014	6.504	±	2.38488						0.012	6.192	±	2.1927	0.027	4.886	±	1.97152	0.021	4.932	±	1.96958						0.016	5.432	±	2.05368	0.023	4.512	±	1.66512	0.043	4.336	±	1.80287
		T11	0.0018	7.51	±	2.82628	0.0028	5.85	±	2.45999	0.0048	6.056	±	2.56035						0.043	5.506	±	2.56877	0.066	4.2	±	2.1865	0.088	4.368	±	2.26046						0.074	4.59	±	2.45233	0.097	3.56	±	1.98251	0.083	3.898	±	1.9528
		T12	0.0006	7.974	±	2.59115	0.001	6.342	±	2.31439	0.0014	6.418	±	2.38053						0.013	6.246	±	2.20462	0.017	4.974	±	1.89603	0.024	4.97	±	1.94393						0.019	5.454	±	2.03323	0.033	4.42	±	1.7489	0.038	4.332	±	1.81909
		T13	0.0008	7.9	±	2.61474	0.0022	6.188	±	2.41878	0.0016	6.414	±	2.44429						0.009	6.13	±	2.21992	0.03	4.794	±	2.00439	0.026	4.852	±	1.9915						0.012	5.424	±	2.04754	0.019	4.448	±	1.66916	0.041	4.268	±	1.80539
		T14	0.0008	7.64	±	2.73457	0.0022	6.042	±	2.37484	0.0034	6.18	±	2.50397						0.017	5.816	±	2.40081	0.048	4.446	±	2.12075	0.037	4.664	±	2.11934						0.034	4.956	±	2.29681	0.049	3.934	±	1.8251	0.026	4.23	±	1.78502
		T15	0.001	7.952	±	2.62232	0.0014	6.342	±	2.27425	0.002	6.456	±	2.37607						0.016	6.19	±	2.21378	0.027	4.926	±	1.92827	0.021	4.882	±	1.93023						0.014	5.382	±	2.06163	0.031	4.324	±	1.76469	0.044	4.236	±	1.82088
	T12	T1	0.0004	7.776	±	2.66926	0.0032	6.09	±	2.41531	0.001	6.31	±	2.49362	0.0162	4.11	±	2.27796		0.02	5.88	±	2.39653	0.037	4.57	±	2.04433	0.016	4.702	±	1.96852	0.191	2.664	±	1.82933		0.031	4.944	±	2.13387	0.058	3.864	±	1.83327	0.023	3.982	±	1.68954	0.267
		T2	0.0002	8.002	±	2.63722	0.0008	6.428	±	2.30611	0.0004	6.674	±	2.39405	0.009	4.428	±	2.18852		0.007	6.33	±	2.1642	0.013	5.034	±	1.88531	0.01	5.196	±	1.91134	0.109	3.09	±	1.82517		0.019	5.382	±	2.02637	0.029	4.384	±	1.70864	0.01	4.462	±	1.62271	0.149
		T3	0.0006	7.956	±	2.61475	0.0014	6.432	±	2.30362	0.001	6.622	±	2.37123	0.009	4.382	±	2.16674		0.008	6.216	±	2.25709	0.017	5.032	±	1.91902	0.006	5.156	±	1.91084	0.097	3.088	±	1.80097		0.012	5.386	±	2.00175	0.023	4.41	±	1.65609	0.01	4.472	±	1.65044	0.149
		T4	0.0004	8.05	±	2.58925	0.0018	6.294	±	2.35353	0.0032	6.444	±	2.54899						0.01	6.256	±	2.26353	0.025	4.892	±	1.98804	0.033	4.944	±	2.08452						0.017	5.396	±	2.02961	0.036	4.282	±	1.76624	0.053	4.208	±	1.84177
		T5	0.0014	8.032	±	2.61951	0.002	6.382	±	2.2942	0.0018	6.502	±	2.4145						0.006	6.352	±	2.20385	0.015	5.038	±	1.86817	0.022	5.034	±	2.02854						0.02	5.388	±	2.05272	0.034	4.302	±	1.72388	0.028	4.332	±	1.72649
		T6	0.0018	7.798	±	2.76312	0.0028	6.14	±	2.43194	0.0026	6.386	±	2.55608						0.017	6.042	±	2.38158	0.027	4.698	±	2.0002	0.025	4.826	±	2.00343						0.033	5.038	±	2.2207	0.046	3.988	±	1.78971	0.05	4.116	±	1.80605
		T7	0.0002	8	±	2.61665	0.0012	6.308	±	2.36617	0.0022	6.414	±	2.43445						0.006	6.282	±	2.23281	0.017	4.934	±	1.92024	0.027	5.004	±	1.999						0.008	5.424	±	1.97386	0.019	4.344	±	1.68657	0.035	4.27	±	1.78165
		T8	0.0002	8.078	±	2.57926	0.001	6.444	±	2.2698	0.0014	6.518	±	2.4441						0.003	6.304	±	2.24156	0.009	5.044	±	1.87872	0.013	5.024	±	2.00685						0.011	5.436	±	1.98339	0.012	4.368	±	1.62826	0.027	4.332	±	1.71252
		T9	0.0004	7.89	±	2.74216	0.0016	6.198	±	2.36355	0.003	6.454	±	2.57614						0.008	6.108	±	2.33448	0.03	4.706	±	2.00139	0.025	4.856	±	2.01974						0.023	5.082	±	2.17394	0.036	4.028	±	1.74191	0.037	4.106	±	1.77198
		T10	0.0006	8.008	±	2.66215	0.002	6.374	±	2.36426	0.0014	6.522	±	2.37005						0.007	6.392	±	2.17878	0.014	5.046	±	1.86799	0.018	5.122	±	2.00128						0.013	5.478	±	1.99587	0.029	4.42	±	1.73049	0.042	4.4	±	1.74902
		T11	0.0004	8.104	±	2.59305	0.0018	6.422	±	2.31155	0.0016	6.568	±	2.50353						0.015	6.318	±	2.283	0.022	5.01	±	1.96259	0.024	5.052	±	2.02618						0.017	5.498	±	2.00699	0.032	4.424	±	1.68257	0.038	4.338	±	1.78352
		T12	0.0022	7.672	±	2.86577	0.0042	5.926	±	2.5197	0.004	6.198	±	2.68999						0.031	5.768	±	2.56452	0.062	4.354	±	2.1807	0.058	4.48	±	2.1832						0.064	4.698	±	2.34826	0.095	3.584	±	1.9346	0.086	3.756	±	1.94119
		T13	0.001	7.92	±	2.69386	0.002	6.312	±	2.38922	0.0008	6.474	±	2.35815						0.016	6.266	±	2.25795	0.025	4.966	±	1.94181	0.024	5.078	±	2.00148						0.023	5.404	±	2.03	0.034	4.384	±	1.72961	0.032	4.37	±	1.7499
		T14	0.0012	8.062	±	2.65617	0.003	6.356	±	2.35432	0.0028	6.572	±	2.58137						0.009	6.306	±	2.2582	0.025	4.932	±	2.00184	0.018	5.048	±	2.0322						0.014	5.42	±	2.0307	0.03	4.362	±	1.71228	0.033	4.298	±	1.76133
		T15	0.0012	7.818	±	2.731	0.0026	6.106	±	2.44269	0.0034	6.266	±	2.56824						0.027	5.952	±	2.44206	0.044	4.614	±	2.057	0.048	4.644	±	2.15172						0.031	4.974	±	2.18818	0.062	3.862	±	1.83421	0.062	3.942	±	1.8515
	T13	T1	0.0008	7.8	±	2.67566	0.0024	6.176	±	2.36952	0.0006	6.416	±	2.43657	0.0136	4.148	±	2.21246		0.009	6.128	±	2.21009	0.026	4.896	±	1.9455	0.011	5.006	±	1.89408	0.123	2.928	±	1.7635		0.012	5.498	±	1.96057	0.017	4.47	±	1.66429	0.008	4.534	±	1.6129	0.144
		T2	0	7.826	±	2.61927	0.0002	6.294	±	2.20418	0.0002	6.5	±	2.30028	0.009	4.178	±	2.15243		0.002	6.234	±	2.09036	0.006	4.994	±	1.77175	0.008	5.138	±	1.80005	0.089	3.054	±	1.6994		0.01	5.53	±	2.01871	0.019	4.464	±	1.68391	0.01	4.518	±	1.64023	0.149
		T3	0.001	7.614	±	2.72294	0.0026	6.016	±	2.41777	0.0014	6.26	±	2.45161	0.0158	4.006	±	2.25767		0.016	5.842	±	2.36149	0.023	4.622	±	1.96901	0.013	4.76	±	1.98856	0.181	2.718	±	1.84496		0.022	5.15	±	2.14058	0.046	4.074	±	1.87458	0.027	4.1	±	1.77346	0.247
		T4	0.0012	7.832	±	2.68234	0.0036	6.092	±	2.37764	0.0038	6.31	±	2.53975						0.006	6.198	±	2.17106	0.017	4.894	±	1.889	0.026	4.92	±	2.03119						0.011	5.54	±	1.98805	0.029	4.454	±	1.71372	0.035	4.41	±	1.77737
		T5	0.0006	7.848	±	2.62293	0.0018	6.25	±	2.25978	0.0016	6.378	±	2.37545						0.005	6.234	±	2.1545	0.017	4.972	±	1.82058	0.016	5.054	±	1.87206						0.008	5.552	±	2.00482	0.031	4.412	±	1.7301	0.028	4.43	±	1.78165
		T6	0.0016	7.63	±	2.82047	0.0034	5.968	±	2.45377	0.0038	6.196	±	2.55345						0.019	5.882	±	2.39245	0.035	4.558	±	2.02008	0.047	4.622	±	2.13112						0.032	5.198	±	2.19764	0.046	4.072	±	1.86287	0.055	3.994	±	1.83503
		T7	0.0014	7.652	±	2.73466	0.0034	5.946	±	2.39976	0.0036	6.156	±	2.4815						0.01	5.882	±	2.30378	0.024	4.538	±	1.95509	0.035	4.706	±	2.00938						0.028	5.132	±	2.2207	0.044	4.048	±	1.81797	0.043	4.11	±	1.84697
		T8	0.001	7.894	±	2.65024	0.0014	6.27	±	2.31181	0.0018	6.376	±	2.46428						0.008	6.264	±	2.21251	0.015	5.002	±	1.87283	0.023	5.034	±	1.97046						0.008	5.598	±	1.97542	0.023	4.444	±	1.73836	0.041	4.412	±	1.80929
		T9	0.0008	7.888	±	2.70606	0.0008	6.266	±	2.28615	0.0008	6.434	±	2.44574						0.004	6.304	±	2.14667	0.017	4.96	±	1.86168	0.014	4.98	±	1.95228						0.011	5.624	±	2.00166	0.021	4.494	±	1.71432	0.021	4.394	±	1.68392
		T10	0.0012	7.648	±	2.72829	0.0022	5.986	±	2.38694	0.0018	6.182	±	2.42338						0.016	5.898	±	2.33389	0.029	4.544	±	1.95854	0.024	4.756	±	1.95558						0.035	5.118	±	2.2942	0.053	4.004	±	1.8578	0.059	4.096	±	1.898
		T11	0.0008	7.874	±	2.67494	0.0024	6.152	±	2.36781	0.0032	6.334	±	2.53513						0.014	6.244	±	2.23819	0.032	4.93	±	1.9201	0.028	4.95	±	2.01633						0.014	5.572	±	2.01118	0.034	4.442	±	1.7944	0.04	4.378	±	1.8397
		T12	0.0016	7.858	±	2.73483	0.002	6.188	±	2.36183	0.004	6.376	±	2.53477						0.013	6.214	±	2.25461	0.027	4.868	±	1.98255	0.024	4.898	±	2.01635						0.016	5.578	±	2.01345	0.031	4.456	±	1.73062	0.029	4.396	±	1.69176
		T13	0.002	7.472	±	2.82156	0.0046	5.788	±	2.48701	0.0026	6.028	±	2.51347						0.043	5.57	±	2.57716	0.069	4.232	±	2.1723	0.057	4.462	±	2.14736						0.063	4.816	±	2.41412	0.094	3.708	±	2.02159	0.079	3.778	±	1.97348
		T14	0.0006	7.91	±	2.64024	0.0016	6.232	±	2.26789	0.0018	6.42	±	2.45879						0.008	6.308	±	2.14983	0.02	4.99	±	1.8513	0.023	5.034	±	1.96232						0.011	5.65	±	1.98329	0.023	4.536	±	1.70986	0.028	4.478	±	1.72118
		T15	0.0006	7.9	±	2.64518	0.002	6.272	±	2.34511	0.0028	6.404	±	2.46635						0.014	6.238	±	2.2433	0.027	4.97	±	1.94393	0.024	5.036	±	1.96432						0.016	5.63	±	1.96544	0.022	4.5	±	1.69259	0.028	4.514	±	1.72243
	T14	T1	0.0008	7.844	±	2.60124	0.0018	6.176	±	2.30789	0.0014	6.462	±	2.32808	0.0128	4.244	±	2.22022		0.012	6.09	±	2.16161	0.019	4.998	±	1.85565	0.01	5.082	±	1.90076	0.113	3.032	±	1.76014		0.009	5.496	±	1.95084	0.02	4.526	±	1.62541	0.015	4.53	±	1.58418	0.121
		T2	0.0008	7.604	±	2.73691	0.0034	5.916	±	2.44436	0.0018	6.26	±	2.43029	0.0162	4.048	±	2.26866		0.023	5.588	±	2.36725	0.045	4.45	±	2.06828	0.027	4.59	±	2.03668	0.188	2.654	±	1.84924		0.032	4.808	±	2.16699	0.06	3.776	±	1.85506	0.033	3.852	±	1.7948	0.305
		T3	0.0008	7.896	±	2.62832	0.0016	6.258	±	2.3713	0.001	6.524	±	2.36199	0.01	4.336	±	2.2477		0.004	6.08	±	2.11236	0.014	4.988	±	1.84696	0.008	5.088	±	1.83838	0.099	3.078	±	1.75642		0.009	5.512	±	1.91351	0.02	4.526	±	1.66436	0.013	4.518	±	1.62552	0.145
		T4	0.0012	7.66	±	2.74881	0.003	5.838	±	2.37643	0.0034	6.208	±	2.51934						0.019	5.72	±	2.38312	0.023	4.534	±	1.97655	0.033	4.69	±	2.05234						0.026	4.984	±	2.20831	0.035	3.992	±	1.75813	0.03	4.064	±	1.75698
		T5	0.001	7.916	±	2.59994	0.0024	6.206	±	2.35948	0.0024	6.318	±	2.37582						0.013	6.12	±	2.17953	0.016	4.954	±	1.84859	0.021	4.952	±	1.94974						0.017	5.52	±	2.0014	0.026	4.466	±	1.72215	0.059	4.288	±	1.86562
		T6	0.0012	7.93	±	2.62106	0.0016	6.226	±	2.32515	0.0014	6.374	±	2.43764						0.011	6.064	±	2.17638	0.019	4.932	±	1.90762	0.023	4.902	±	1.97441						0.012	5.484	±	1.94564	0.029	4.374	±	1.72601	0.025	4.354	±	1.70693
		T7	0.0008	7.892	±	2.65243	0.0024	6.164	±	2.36192	0.0012	6.4	±	2.39285						0.004	6.172	±	2.08968	0.016	5.004	±	1.83613	0.02	4.982	±	1.93789						0.013	5.552	±	1.95835	0.013	4.556	±	1.59167	0.028	4.408	±	1.66743
		T8	0.0006	7.958	±	2.5832	0.0016	6.236	±	2.32846	0.0012	6.41	±	2.35827						0.006	6.124	±	2.16086	0.014	5	±	1.84266	0.024	5.03	±	1.9583						0.008	5.566	±	1.94819	0.019	4.56	±	1.66649	0.023	4.452	±	1.72936
		T9	0.001	7.68	±	2.72489	0.0032	5.914	±	2.43033	0.003	6.202	±	2.51108						0.02	5.576	±	2.3702	0.035	4.44	±	2.05977	0.041	4.482	±	2.12419						0.038	4.826	±	2.18872	0.069	3.718	±	1.84387	0.072	3.852	±	1.89253
		T10	0.0004	7.892	±	2.63881	0.0022	6.18	±	2.39444	0.0016	6.352	±	2.40205						0.005	6.15	±	2.13402	0.012	4.948	±	1.85923	0.022	4.92	±	1.97927						0.011	5.518	±	1.95742	0.026	4.46	±	1.69212	0.037	4.25	±	1.78232
		T11	0.0004	7.702	±	2.72665	0.0034	5.884	±	2.42661	0.003	6.252	±	2.50575						0.018	5.702	±	2.42674	0.036	4.524	±	2.01034	0.027	4.706	±	2.05859						0.027	4.996	±	2.20836	0.038	3.99	±	1.78636	0.042	4.07	±	1.80509
		T12	0.0004	7.92	±	2.58462	0.0018	6.19	±	2.32493	0.0028	6.356	±	2.41311						0.007	6.056	±	2.20039	0.022	4.932	±	1.90552	0.028	4.912	±	2.00706						0.012	5.48	±	1.99539	0.026	4.372	±	1.73223	0.026	4.372	±	1.7113
		T13	0.0016	7.934	±	2.6666	0.0022	6.268	±	2.38282	0.0026	6.424	±	2.41704						0.007	6.214	±	2.07135	0.018	5.036	±	1.87035	0.019	5.028	±	1.88541						0.009	5.618	±	1.88404	0.024	4.586	±	1.66354	0.03	4.438	±	1.69441
		T14	0.0032	7.452	±	2.89207	0.0052	5.63	±	2.51584	0.005	6.06	±	2.6373						0.061	5.274	±	2.62827	0.093	4.074	±	2.23327	0.072	4.316	±	2.24882						0.082	4.392	±	2.44547	0.123	3.366	±	1.98141	0.109	3.592	±	2.00738
		T15	0.0008	7.948	±	2.57914	0.002	6.258	±	2.29231	0.0012	6.372	±	2.35694						0.008	6.176	±	2.16465	0.02	5.042	±	1.8745	0.019	5.07	±	1.94702						0.012	5.616	±	1.93295	0.023	4.59	±	1.65972	0.02	4.494	±	1.7073
	T15	T1	0.0016	7.644	±	2.71305	0.0038	5.862	±	2.40972	0.001	6.15	±	2.36031	0.0152	3.942	±	2.20488		0.018	5.834	±	2.34562	0.035	4.504	±	2.0015	0.02	4.622	±	1.97915	0.188	2.614	±	1.83913		0.029	5.016	±	2.20286	0.043	3.99	±	1.82407	0.026	4	±	1.7695	0.259
		T2	0.0004	7.898	±	2.58927	0.0012	6.2	±	2.25501	0.0002	6.478	±	2.262	0.0118	4.212	±	2.16327		0.01	6.186	±	2.19778	0.016	4.934	±	1.89717	0.007	5.118	±	1.86052	0.116	3.028	±	1.794		0.012	5.462	±	2.01956	0.02	4.466	±	1.73835	0.01	4.53	±	1.63884	0.161
		T3	0.001	7.846	±	2.61134	0.002	6.192	±	2.30488	0.0006	6.49	±	2.23269	0.0088	4.236	±	2.11395		0.008	6.264	±	2.18336	0.021	4.952	±	1.93738	0.01	5.094	±	1.90861	0.109	3.052	±	1.77777		0.009	5.468	±	1.95776	0.016	4.538	±	1.63132	0.006	4.54	±	1.59466	0.12
		T4	0.0006	7.846	±	2.66747	0.0032	6.026	±	2.36663	0.004	6.2	±	2.48962						0.008	6.224	±	2.19149	0.026	4.802	±	1.98916	0.036	4.882	±	2.07808						0.02	5.41	±	2.06789	0.033	4.354	±	1.75778	0.048	4.228	±	1.82849
		T5	0.0012	7.856	±	2.68672	0.0018	6.014	±	2.31715	0.002	6.292	±	2.34782						0.016	6.004	±	2.33183	0.036	4.634	±	2.02538	0.026	4.798	±	2.02467						0.031	5.172	±	2.24844	0.051	4.114	±	1.89805	0.041	4.188	±	1.81768
		T6	0.0004	7.91	±	2.58507	0.0012	6.174	±	2.22411	0.0022	6.324	±	2.3005						0.006	6.268	±	2.22286	0.021	4.906	±	1.92948	0.017	4.94	±	1.90789						0.01	5.488	±	2.00945	0.021	4.446	±	1.68283	0.032	4.412	±	1.75309
		T7	0.0008	7.85	±	2.65265	0.002	6.072	±	2.35124	0.0014	6.266	±	2.3906						0.008	6.26	±	2.15988	0.015	4.92	±	1.89663	0.021	4.884	±	1.99563						0.013	5.436	±	2.06644	0.023	4.364	±	1.67759	0.037	4.268	±	1.80095
		T8	0.0006	7.846	±	2.65242	0.0024	6.012	±	2.33352	0.0014	6.322	±	2.3276						0.013	6.046	±	2.32019	0.026	4.642	±	2.00895	0.025	4.802	±	2.0369						0.021	5.206	±	2.19691	0.039	4.2	±	1.83831	0.037	4.19	±	1.79419
		T9	0.0004	7.952	±	2.56521	0.0016	6.18	±	2.25315	0.0014	6.342	±	2.32819						0.015	6.232	±	2.26082	0.022	4.896	±	1.91438	0.025	4.968	±	1.94596						0.013	5.516	±	2.02035	0.02	4.46	±	1.71094	0.023	4.404	±	1.70871
		T10	0.0016	7.906	±	2.66275	0.0036	6.16	±	2.33663	0.0018	6.362	±	2.35595						0.008	6.266	±	2.15636	0.018	4.96	±	1.89578	0.022	4.97	±	1.96238						0.019	5.45	±	2.0789	0.033	4.396	±	1.73845	0.034	4.396	±	1.78392
		T11	0.0004	7.892	±	2.65092	0.0024	6.112	±	2.35818	0.0024	6.326	±	2.39989						0.006	6.272	±	2.18421	0.028	4.85	±	2.00138	0.029	4.972	±	2.03454						0.012	5.458	±	2.04608	0.028	4.472	±	1.77436	0.03	4.358	±	1.7294
		T12	0.0006	7.754	±	2.68304	0.0024	5.93	±	2.35045	0.0034	6.11	±	2.42111						0.022	5.886	±	2.41098	0.042	4.506	±	2.05528	0.038	4.558	±	2.09977						0.035	5.084	±	2.24276	0.061	4.016	±	1.89191	0.067	4.002	±	1.91616
		T13	0.0008	7.878	±	2.63895	0.0016	6.182	±	2.31867	0.0016	6.37	±	2.30487						0.009	6.346	±	2.12245	0.019	5.022	±	1.87698	0.023	4.99	±	1.96055						0.019	5.528	±	2.02912	0.03	4.482	±	1.71541	0.035	4.46	±	1.75028
		T14	0.0014	7.916	±	2.63816	0.0032	6.142	±	2.34037	0.0036	6.322	±	2.4516						0.009	6.274	±	2.23202	0.022	4.894	±	1.9495	0.022	5.016	±	2.00693						0.015	5.53	±	2.03844	0.035	4.486	±	1.76718	0.033	4.412	±	1.73703
		T15	0.0026	7.672	±	2.79933	0.0046	5.792	±	2.46958	0.0038	6.086	±	2.45329						0.027	5.702	±	2.50948	0.063	4.296	±	2.1608	0.065	4.436	±	2.20335						0.054	4.846	±	2.38285	0.081	3.77	±	1.98066	0.085	3.842	±	1.97356
C12	T1	T1	0	9.502	±	2.98075	0.001	7.646	±	2.7782	0.0004	7.918	±	2.79089	0.0056	5.62	±	2.66208		0.016	6.968	±	2.79693	0.027	5.41	±	2.4686	0.01	5.736	±	2.37654	0.121	3.626	±	2.22645		0.033	5.802	±	2.51776	0.054	4.446	±	2.20407	0.028	4.692	±	2.08554	0.191
		T2	0.0002	9.844	±	2.81844	0.0004	8.072	±	2.65063	0.0006	8.332	±	2.73812	0.003	5.972	±	2.61956		0.002	7.55	±	2.47702	0.008	6.142	±	2.21014	0.001	6.326	±	2.18872	0.052	4.12	±	2.10286		0.005	6.484	±	2.24561	0.01	5.308	±	2.00528	0.006	5.386	±	1.98165	0.088
		T3	0	9.808	±	2.83181	0.0002	8.04	±	2.6392	0	8.252	±	2.71291	0.0026	5.944	±	2.57905		0.004	7.506	±	2.52792	0.01	6.098	±	2.23235	0.004	6.274	±	2.25167	0.051	4.124	±	2.13663		0.005	6.488	±	2.22144	0.011	5.334	±	1.96069	0.004	5.458	±	1.89574	0.071
		T4	0.0002	9.672	±	2.87135	0.0004	7.72	±	2.71606	0.0008	7.908	±	2.86072						0.01	7.16	±	2.71842	0.031	5.576	±	2.41869	0.032	5.748	±	2.50095						0.008	6.122	±	2.38386	0.031	4.716	±	2.11372	0.056	4.728	±	2.29331
		T5	0	9.826	±	2.85059	0.0016	7.952	±	2.71387	0.0006	8.218	±	2.71069						0.002	7.562	±	2.50168	0.008	6.086	±	2.21122	0.012	6.154	±	2.34644						0.008	6.476	±	2.31922	0.019	5.208	±	2.04962	0.023	5.246	±	2.07069
		T6	0	9.832	±	2.84321	0.0006	7.984	±	2.65005	0.0002	8.124	±	2.77855						0.001	7.502	±	2.55235	0.01	6.004	±	2.28149	0.01	6.112	±	2.30668						0.008	6.446	±	2.27734	0.017	5.214	±	2.04117	0.015	5.24	±	1.98856
		T7	0.0004	9.66	±	2.89496	0.001	7.778	±	2.70888	0.0006	7.9	±	2.7491						0.006	7.158	±	2.70525	0.016	5.592	±	2.40485	0.017	5.826	±	2.40073						0.016	6.064	±	2.42524	0.037	4.752	±	2.12956	0.033	4.782	±	2.18478
		T8	0	9.87	±	2.85293	0.0004	7.994	±	2.65688	0.0002	8.208	±	2.74596						0.005	7.564	±	2.54251	0.008	6.076	±	2.22692	0.01	6.156	±	2.37093						0.007	6.522	±	2.298	0.016	5.232	±	2.01947	0.014	5.314	±	2.02621
		T9	0.0002	9.912	±	2.84259	0.0002	8.058	±	2.64568	0.0002	8.194	±	2.83521						0.002	7.548	±	2.53498	0.012	6.038	±	2.26267	0.011	6.166	±	2.29733						0.009	6.488	±	2.28541	0.017	5.212	±	2.04138	0.017	5.236	±	2.02495
		T10	0	9.796	±	2.8493	0.0004	7.95	±	2.70274	0.0006	8.124	±	2.7011						0.003	7.494	±	2.57422	0.012	6.004	±	2.29374	0.007	6.144	±	2.27694						0.011	6.402	±	2.35115	0.019	5.18	±	2.07169	0.02	5.19	±	2.08428
		T11	0.0002	9.852	±	2.86117	0.0002	7.934	±	2.68307	0.0008	8.122	±	2.8575						0.005	7.498	±	2.58121	0.007	5.978	±	2.28577	0.013	6.068	±	2.42017						0.005	6.506	±	2.25944	0.014	5.168	±	2.00394	0.017	5.204	±	2.11349
		T12	0.0008	9.706	±	2.98772	0.0014	7.804	±	2.76428	0.001	8.004	±	2.908						0.01	7.302	±	2.71075	0.021	5.718	±	2.39546	0.02	5.894	±	2.45903						0.016	6.144	±	2.4432	0.042	4.778	±	2.17887	0.029	4.95	±	2.12085
		T13	0.0008	9.786	±	2.85488	0.0008	7.94	±	2.69289	0.0008	8.076	±	2.69991						0.006	7.474	±	2.58573	0.016	5.966	±	2.32729	0.011	6.126	±	2.30161						0.011	6.386	±	2.30572	0.016	5.196	±	2.03315	0.016	5.21	±	2.00398
		T14	0.0002	9.878	±	2.84908	0.0006	7.956	±	2.70507	0.0012	8.154	±	2.89494						0.003	7.522	±	2.56087	0.009	5.984	±	2.3024	0.014	6.102	±	2.3848						0.004	6.486	±	2.24429	0.017	5.158	±	2.03056	0.024	5.152	±	2.14604
		T15	0.0002	9.69	±	3.00082	0.001	7.762	±	2.79198	0.001	8.05	±	2.8414						0.006	7.342	±	2.67473	0.016	5.762	±	2.34795	0.026	5.918	±	2.48101						0.014	6.158	±	2.42506	0.028	4.788	±	2.13345	0.028	4.976	±	2.12884
	T2	T1	0.0002	10.116	±	3.02452	0	8.154	±	2.73272	0.0002	8.544	±	2.77123	0.0032	6.094	±	2.67476		0.004	7.372	±	2.54482	0.01	5.998	±	2.24879	0.008	6.2	±	2.30072	0.071	3.942	±	2.15343		0.006	6.586	±	2.26843	0.013	5.318	±	1.93458	0.003	5.474	±	1.95631	0.084
		T2	0.0002	9.84	±	3.12156	0.0004	7.82	±	2.88997	0.0002	8.202	±	2.92091	0.0038	5.83	±	2.72737		0.016	6.91	±	2.81137	0.025	5.416	±	2.41013	0.013	5.718	±	2.40879	0.11	3.546	±	2.21693		0.027	5.97	±	2.64766	0.055	4.536	±	2.24449	0.026	4.798	±	2.1991	0.18
		T3	0.0004	10.098	±	3.07048	0.0006	8.126	±	2.8334	0.0002	8.494	±	2.83266	0.0042	6.058	±	2.70554		0.005	7.414	±	2.55717	0.008	6.046	±	2.20153	0.011	6.254	±	2.28401	0.056	4.028	±	2.1061		0.007	6.678	±	2.28331	0.012	5.36	±	1.93756	0.005	5.498	±	1.99097	0.085
		T4	0.0002	10.098	±	3.06917	0.0012	8.028	±	2.77253	0.0008	8.33	±	2.89957						0.006	7.352	±	2.58666	0.011	5.888	±	2.27346	0.019	5.922	±	2.45192						0.004	6.522	±	2.34286	0.012	5.17	±	1.95932	0.022	5.166	±	2.10734
		T5	0.0002	9.936	±	3.09669	0.001	7.872	±	2.91344	0.0004	8.19	±	2.91211						0.009	7.128	±	2.71274	0.018	5.6	±	2.35405	0.018	5.83	±	2.40435						0.02	6.304	±	2.57103	0.028	4.906	±	2.12501	0.039	4.972	±	2.26723
		T6	0.0002	10.134	±	3.05079	0.0004	8.076	±	2.80323	0.0012	8.398	±	2.91309						0.007	7.4	±	2.59359	0.011	5.934	±	2.24782	0.009	6.16	±	2.29863						0.005	6.65	±	2.29843	0.015	5.224	±	1.95593	0.02	5.328	±	2.09972
		T7	0.0004	10.122	±	3.03815	0.0004	8.12	±	2.77007	0.0002	8.394	±	2.81722						0.003	7.408	±	2.50116	0.01	5.932	±	2.23794	0.013	5.994	±	2.3344						0.008	6.58	±	2.29714	0.012	5.244	±	1.93706	0.012	5.212	±	2.03745
		T8	0	10.128	±	3.07914	0.001	8.076	±	2.88766	0.0002	8.408	±	2.87364						0.006	7.406	±	2.60345	0.013	5.954	±	2.26252	0.01	6.098	±	2.35286						0.008	6.646	±	2.35971	0.017	5.286	±	1.97841	0.02	5.332	±	2.12186
		T9	0.0002	10.068	±	3.09402	0	7.974	±	2.80628	0.0014	8.324	±	3.01332						0.009	7.174	±	2.75269	0.015	5.658	±	2.31957	0.027	5.892	±	2.48727						0.012	6.284	±	2.51509	0.025	4.78	±	2.13264	0.033	4.988	±	2.26207
		T10	0	9.918	±	3.10982	0.001	7.882	±	2.90767	0.0006	8.186	±	2.89167						0.006	7.154	±	2.66972	0.013	5.596	±	2.33457	0.013	5.8	±	2.371						0.014	6.288	±	2.55883	0.035	4.862	±	2.16741	0.038	4.908	±	2.23171
		T11	0.0002	10.086	±	3.10455	0.0006	7.994	±	2.84887	0.0012	8.34	±	2.93752						0.002	7.376	±	2.60949	0.009	5.906	±	2.25571	0.009	5.996	±	2.4145						0.007	6.572	±	2.36102	0.019	5.168	±	2.00993	0.019	5.222	±	2.12302
		T12	0	10.14	±	3.04461	0.0004	8.07	±	2.77828	0.0002	8.458	±	2.88766						0.007	7.382	±	2.64065	0.018	5.904	±	2.31606	0.01	6.18	±	2.33346						0.009	6.608	±	2.34688	0.024	5.18	±	2.01486	0.02	5.36	±	2.104
		T13	0.0002	10.112	±	3.05889	0.0012	8.07	±	2.83675	0.0004	8.378	±	2.85469						0.006	7.402	±	2.56222	0.022	5.912	±	2.28155	0.008	6.066	±	2.29192						0.008	6.624	±	2.32724	0.012	5.248	±	1.96121	0.014	5.264	±	2.04707
		T14	0	10.022	±	3.1339	0.0006	7.876	±	2.85811	0.0012	8.24	±	2.9999						0.007	7.12	±	2.77007	0.017	5.592	±	2.38479	0.023	5.726	±	2.55959						0.021	6.2	±	2.57189	0.038	4.73	±	2.16975	0.04	4.878	±	2.29748
		T15	0.0002	10.136	±	3.05792	0.0014	8.054	±	2.84274	0.0004	8.442	±	2.8693						0.006	7.358	±	2.6546	0.016	5.886	±	2.33162	0.012	6.116	±	2.37828						0.007	6.598	±	2.35371	0.015	5.248	±	1.97545	0.013	5.36	±	2.09064
	T3	T1	0	9.962	±	2.99792	0.0006	8.126	±	2.72241	0.001	8.382	±	2.79032	0.0036	5.982	±	2.55699		0.006	7.552	±	2.69194	0.012	6.044	±	2.31245	0.005	6.228	±	2.29287	0.057	4.026	±	2.11466		0.006	6.364	±	2.22721	0.02	5.122	±	1.94857	0.004	5.236	±	1.86649	0.09
		T2	0	10.032	±	2.96779	0	8.216	±	2.71454	0.0002	8.476	±	2.74608	0.0028	6.062	±	2.59671		0.007	7.602	±	2.60238	0.009	6.134	±	2.19975	0.003	6.29	±	2.23179	0.054	4.1	±	2.10961		0.009	6.34	±	2.24175	0.012	5.158	±	1.89384	0.002	5.272	±	1.87444	0.097
		T3	0.0004	9.776	±	3.08794	0.001	7.83	±	2.85364	0.001	8.132	±	2.86335	0.0056	5.762	±	2.6688		0.014	7.144	±	2.75878	0.023	5.574	±	2.37406	0.011	5.808	±	2.3325	0.102	3.652	±	2.16785		0.028	5.822	±	2.47436	0.042	4.57	±	2.0735	0.017	4.698	±	1.99218	0.173
		T4	0.0004	10.006	±	3.03532	0.001	8.09	±	2.77048	0.0006	8.19	±	2.86917						0.008	7.524	±	2.73146	0.014	5.938	±	2.30597	0.018	6.066	±	2.41277						0.009	6.326	±	2.29237	0.013	5.05	±	1.89766	0.028	5.048	±	2.06348
		T5	0.0002	10.006	±	2.97806	0.0004	8.13	±	2.67774	0.0004	8.408	±	2.71605						0.006	7.58	±	2.63031	0.012	6.05	±	2.24823	0.011	6.094	±	2.30314						0.011	6.352	±	2.29638	0.021	5.048	±	1.94974	0.024	5.064	±	1.99396
		T6	0.0002	9.888	±	3.04183	0.0006	7.91	±	2.77481	0.0008	8.154	±	2.93204						0.007	7.35	±	2.74172	0.022	5.726	±	2.35934	0.023	5.882	±	2.43063						0.02	6.054	±	2.43125	0.031	4.76	±	2.05782	0.041	4.778	±	2.10598
		T7	0.0004	10.002	±	2.96594	0	8.118	±	2.6932	0.0006	8.26	±	2.7979						0.005	7.53	±	2.6919	0.01	5.978	±	2.23797	0.007	6.084	±	2.31307						0.006	6.358	±	2.25231	0.017	5.032	±	1.95212	0.015	5.036	±	1.98662
		T8	0.0004	9.926	±	3.07896	0.0008	7.964	±	2.79974	0.0002	8.274	±	2.81866						0.005	7.408	±	2.70423	0.013	5.81	±	2.3163	0.012	5.894	±	2.39301						0.013	6.126	±	2.39705	0.026	4.78	±	2.01287	0.037	4.822	±	2.1234
		T9	0	10.064	±	3.00881	0.0016	8.13	±	2.74857	0.0006	8.364	±	2.89619						0.005	7.636	±	2.65076	0.007	6.046	±	2.26252	0.009	6.164	±	2.31743						0.004	6.346	±	2.27188	0.017	5.08	±	1.93426	0.012	5.11	±	1.95952
		T10	0.0004	10.018	±	2.97397	0.0008	8.138	±	2.70856	0.0004	8.328	±	2.76768						0.005	7.518	±	2.66134	0.008	5.994	±	2.2165	0.014	6.078	±	2.29852						0.007	6.33	±	2.29355	0.023	5.008	±	2.00498	0.024	5.042	±	1.97437
		T11	0.0004	9.942	±	3.13344	0.001	7.944	±	2.85885	0.0008	8.124	±	2.95184						0.008	7.34	±	2.75754	0.021	5.714	±	2.37989	0.026	5.86	±	2.48245						0.014	6.072	±	2.40012	0.034	4.758	±	1.98024	0.039	4.812	±	2.16549
		T12	0.0002	10.01	±	3.02871	0.0002	8.06	±	2.73713	0.0004	8.338	±	2.9083						0.006	7.574	±	2.67538	0.014	5.972	±	2.33338	0.009	6.096	±	2.35209						0.012	6.342	±	2.30398	0.022	5.02	±	1.9989	0.023	5.08	±	1.9994
		T13	0.0008	9.884	±	3.03773	0.001	7.944	±	2.77066	0.0014	8.122	±	2.88677						0.01	7.302	±	2.75616	0.02	5.704	±	2.37108	0.014	5.846	±	2.38537						0.017	6.054	±	2.40975	0.036	4.724	±	2.10148	0.035	4.76	±	2.02843
		T14	0	10.064	±	3.08114	0.0004	8.136	±	2.79953	0	8.262	±	2.89823						0.003	7.582	±	2.66615	0.005	5.984	±	2.26735	0.013	6.11	±	2.39617						0.009	6.314	±	2.29754	0.016	5.062	±	1.89308	0.026	5.104	±	2.03994
		T15	0.0002	9.994	±	3.06159	0.0006	8.086	±	2.73424	0.0006	8.386	±	2.8169						0.003	7.588	±	2.64977	0.011	6.006	±	2.28061	0.017	6.076	±	2.36809						0.011	6.364	±	2.27523	0.02	5.024	±	1.94813	0.018	5.084	±	2.00324
	T4	T1	0.0004	9.81	±	3.08957	0.001	7.944	±	2.75472	0.0008	8.188	±	2.76773	0.0048	5.898	±	2.62916		0.012	6.994	±	2.66365	0.022	5.452	±	2.31367	0.019	5.686	±	2.36791	0.119	3.572	±	2.1683		0.014	6.11	±	2.38445	0.03	4.712	±	2.10939	0.015	4.948	±	2.04976	0.154
		T2	0	9.952	±	3.01708	0.0006	8.126	±	2.70174	0.0004	8.378	±	2.73141	0.0042	5.984	±	2.6591		0.003	7.368	±	2.4849	0.004	5.948	±	2.15452	0.002	6.188	±	2.17287	0.05	3.998	±	2.05529		0.008	6.462	±	2.33324	0.014	5.21	±	2.02188	0.004	5.374	±	1.98798	0.099
		T3	0	9.98	±	3.02138	0.0002	8.182	±	2.66871	0.0006	8.374	±	2.75385	0.0032	6.002	±	2.62047		0.006	7.396	±	2.49187	0.013	5.946	±	2.17573	0.003	6.142	±	2.18646	0.066	3.972	±	2.08124		0.006	6.452	±	2.30326	0.016	5.24	±	1.95198	0.01	5.416	±	1.9408	0.091
		T4	0.0004	9.758	±	3.10146	0.001	7.798	±	2.80626	0.0006	7.94	±	2.87274						0.013	6.904	±	2.73318	0.031	5.3	±	2.36888	0.031	5.496	±	2.47388						0.025	5.928	±	2.55212	0.054	4.502	±	2.23181	0.054	4.734	±	2.27649
		T5	0	10.036	±	2.97852	0.0006	8.162	±	2.68047	0.0002	8.332	±	2.72345						0.001	7.482	±	2.45065	0.007	5.988	±	2.1214	0.01	6.098	±	2.23055						0.008	6.538	±	2.27854	0.014	5.24	±	1.98856	0.02	5.278	±	2.05108
		T6	0.0002	9.998	±	3.03269	0.0008	8.082	±	2.69305	0.0008	8.332	±	2.74979						0.002	7.434	±	2.48068	0.009	5.946	±	2.16466	0.01	6.108	±	2.24173						0.011	6.514	±	2.33265	0.015	5.248	±	1.95712	0.013	5.362	±	2.00424
		T7	0.0002	9.794	±	3.03493	0.0012	7.908	±	2.76391	0.0006	8.048	±	2.7809						0.01	7.052	±	2.64202	0.026	5.478	±	2.36497	0.022	5.64	±	2.39419						0.017	6.086	±	2.42373	0.037	4.672	±	2.09399	0.044	4.806	±	2.22155
		T8	0	10.074	±	3.00526	0.0004	8.238	±	2.65375	0.0004	8.348	±	2.77102						0.001	7.472	±	2.46237	0.009	5.96	±	2.13798	0.01	6.036	±	2.27242						0.006	6.526	±	2.2831	0.018	5.254	±	1.99285	0.017	5.286	±	2.03626
		T9	0.0006	10.008	±	3.06093	0.0002	8.102	±	2.68939	0.0006	8.352	±	2.79211						0.003	7.396	±	2.47574	0.009	5.92	±	2.13686	0.012	6.092	±	2.28139						0.007	6.512	±	2.33566	0.015	5.232	±	1.98951	0.028	5.328	±	2.06898
		T10	0	9.948	±	2.97828	0.0006	8.052	±	2.72851	0.0004	8.228	±	2.69282						0.008	7.396	±	2.54906	0.02	5.852	±	2.25548	0.008	6.014	±	2.22907						0.01	6.434	±	2.33004	0.028	5.098	±	2.03434	0.025	5.14	±	2.12059
		T11	0.0004	9.95	±	3.08464	0.0008	8.018	±	2.74868	0.0012	8.136	±	2.87572						0.006	7.238	±	2.64847	0.019	5.646	±	2.29869	0.022	5.808	±	2.39852						0.011	6.264	±	2.45282	0.018	4.942	±	2.08254	0.024	5.076	±	2.14635
		T12	0.0002	10.02	±	3.06741	0.0004	8.064	±	2.71353	0.0006	8.342	±	2.77249						0.006	7.366	±	2.55511	0.016	5.798	±	2.23253	0.015	5.964	±	2.37915						0.006	6.508	±	2.30895	0.014	5.16	±	1.98251	0.01	5.236	±	2.05439
		T13	0.0004	9.93	±	3.00935	0.0004	8.04	±	2.73604	0.0012	8.22	±	2.73772						0.007	7.378	±	2.53605	0.015	5.84	±	2.24932	0.013	6.016	±	2.22996						0.01	6.422	±	2.35785	0.015	5.09	±	1.98289	0.015	5.204	±	2.03237
		T14	0.0006	9.904	±	3.11906	0.0012	7.95	±	2.79451	0.0012	8.132	±	2.8773						0.007	7.192	±	2.64313	0.017	5.636	±	2.28401	0.015	5.856	±	2.36661						0.016	6.262	±	2.50712	0.032	4.904	±	2.1362	0.019	5.098	±	2.14359
		T15	0	10.04	±	3.04626	0.0006	8.132	±	2.69478	0.0014	8.334	±	2.759						0.004	7.396	±	2.54748	0.01	5.828	±	2.19619	0.012	5.956	±	2.34682						0.009	6.52	±	2.2906	0.025	5.144	±	2.04143	0.022	5.216	±	2.05464
	T5	T1	0.0002	9.792	±	2.91569	0.0006	7.912	±	2.59673	0.0004	8.244	±	2.68993	0.004	5.802	±	2.54623		0.006	7.534	±	2.6294	0.012	6.07	±	2.21721	0.004	6.288	±	2.30529	0.068	4.09	±	2.13177		0.013	6.292	±	2.35633	0.021	5.056	±	2.02013	0.005	5.2	±	1.93384	0.101
		T2	0.0006	9.66	±	2.97544	0.0016	7.752	±	2.73825	0.0002	8.096	±	2.73903	0.0058	5.654	±	2.60213		0.009	7.318	±	2.70003	0.015	5.806	±	2.34518	0.005	5.998	±	2.34809	0.085	3.852	±	2.21246		0.023	5.958	±	2.4804	0.042	4.702	±	2.17346	0.027	4.816	±	2.13042	0.18
		T3	0	9.776	±	2.91588	0.0002	7.936	±	2.61586	0.0002	8.254	±	2.68527	0.0034	5.816	±	2.49567		0.001	7.58	±	2.61198	0.005	6.122	±	2.28787	0.008	6.28	±	2.34416	0.056	4.098	±	2.12389		0.011	6.246	±	2.35734	0.018	5.022	±	2.04247	0.005	5.142	±	1.96359	0.122
		T4	0	9.792	±	2.96066	0.0006	7.888	±	2.64622	0.0006	8.116	±	2.75865						0.005	7.6	±	2.61359	0.011	6.042	±	2.21972	0.015	6.138	±	2.42463						0.011	6.28	±	2.38984	0.025	5.012	±	2.04255	0.027	5.034	±	2.0773
		T5	0	9.638	±	2.95596	0.0012	7.596	±	2.71959	0.0004	7.986	±	2.72823						0.005	7.258	±	2.74754	0.017	5.69	±	2.41033	0.02	5.854	±	2.42911						0.034	5.902	±	2.59406	0.053	4.532	±	2.23113	0.061	4.626	±	2.2859
		T6	0	9.87	±	2.83181	0.0002	7.91	±	2.62198	0.0002	8.224	±	2.71978						0.003	7.65	±	2.60005	0.011	6.152	±	2.23739	0.007	6.254	±	2.35649						0.006	6.352	±	2.30682	0.017	5.082	±	1.99129	0.026	5.07	±	2.07639
		T7	0.0002	9.81	±	2.88309	0	7.89	±	2.59203	0.0004	8.054	±	2.69821						0.005	7.56	±	2.66035	0.005	6.018	±	2.26822	0.011	6.128	±	2.35737						0.006	6.332	±	2.32361	0.014	5.028	±	1.98876	0.021	5.04	±	2.0066
		T8	0.0004	9.774	±	2.97082	0.0008	7.786	±	2.69471	0.0008	8.146	±	2.77676						0.004	7.49	±	2.67415	0.013	5.916	±	2.37288	0.012	6.078	±	2.42235						0.012	6.152	±	2.4898	0.029	4.784	±	2.11609	0.021	4.908	±	2.12322
		T9	0	9.89	±	2.91898	0.0008	7.916	±	2.68927	0.0008	8.226	±	2.81155						0.003	7.62	±	2.61504	0.01	6.062	±	2.23722	0.008	6.196	±	2.36118						0.009	6.314	±	2.37129	0.017	5.014	±	2.03862	0.024	5.026	±	2.11939
		T10	0.0006	9.67	±	2.93252	0.001	7.696	±	2.70757	0.0004	7.928	±	2.74998						0.012	7.332	±	2.75124	0.024	5.754	±	2.40942	0.019	5.912	±	2.38955						0.014	6.04	±	2.44384	0.029	4.736	±	2.12575	0.032	4.75	±	2.15363
		T11	0.0002	9.788	±	2.99801	0.001	7.884	±	2.70293	0.0014	8.15	±	2.80809						0.008	7.604	±	2.62947	0.017	6.004	±	2.3404	0.011	6.146	±	2.44718						0.019	6.238	±	2.44813	0.028	4.972	±	2.11369	0.029	5.026	±	2.0966
		T12	0.0002	9.882	±	2.88277	0.0016	7.882	±	2.65577	0.0012	8.248	±	2.77745						0.005	7.608	±	2.62702	0.009	6.062	±	2.25327	0.012	6.27	±	2.35641						0.01	6.356	±	2.35262	0.017	5.076	±	1.9468	0.022	5.12	±	2.0586
		T13	0.0002	9.802	±	2.86863	0.0008	7.878	±	2.60229	0.0004	8.076	±	2.68951						0.007	7.554	±	2.68557	0.017	6.036	±	2.32295	0.017	6.13	±	2.36658						0.013	6.296	±	2.33877	0.031	5.01	±	2.03471	0.026	5.008	±	2.06402
		T14	0	9.804	±	3.00443	0.0014	7.882	±	2.70951	0.001	8.14	±	2.85737						0.003	7.564	±	2.65499	0.01	5.97	±	2.30313	0.016	6.082	±	2.47778						0.011	6.206	±	2.46082	0.027	4.926	±	2.12769	0.022	4.958	±	2.13795
		T15	0.0002	9.782	±	2.95113	0.0006	7.75	±	2.67968	0.001	8.158	±	2.76164						0.007	7.438	±	2.72316	0.025	5.882	±	2.39245	0.018	6.088	±	2.40958						0.009	6.162	±	2.47869	0.026	4.8	±	2.10057	0.027	4.934	±	2.12041
	T6	T1	0	10.082	±	3.01701	0.0004	8.062	±	2.72609	0.0004	8.358	±	2.76758	0.0042	5.898	±	2.55972		0.004	7.532	±	2.52415	0.003	6.022	±	2.2164	0.003	6.24	±	2.23683	0.057	4.028	±	2.09083		0.009	6.42	±	2.27261	0.013	5.186	±	1.99233	0.003	5.352	±	1.93076	0.092
		T2	0.0002	10.156	±	3.01343	0.0004	8.112	±	2.75591	0	8.456	±	2.73048	0.0024	6.036	±	2.52925		0.006	7.506	±	2.61511	0.008	5.976	±	2.22449	0.004	6.216	±	2.2141	0.054	4.048	±	2.05765		0.009	6.406	±	2.27604	0.019	5.104	±	2.01227	0.006	5.306	±	1.96932	0.105
		T3	0	10.04	±	3.0502	0.0006	7.986	±	2.75743	0	8.262	±	2.74498	0.0034	5.854	±	2.5654		0.009	7.314	±	2.71971	0.026	5.788	±	2.3581	0.013	6.022	±	2.40193	0.092	3.904	±	2.15486		0.02	6.108	±	2.47436	0.044	4.752	±	2.26619	0.023	4.946	±	2.17849	0.177
		T4	0.0002	10.154	±	2.95246	0.0004	8.006	±	2.73852	0.0012	8.264	±	2.80895						0.004	7.622	±	2.52418	0.01	6.074	±	2.18982	0.012	6.1	±	2.36211						0.006	6.494	±	2.25678	0.02	5.142	±	2.02977	0.021	5.214	±	2.07232
		T5	0.0002	10.172	±	3.02978	0.0006	8.068	±	2.74425	0.0006	8.33	±	2.78691						0.006	7.582	±	2.57758	0.013	5.988	±	2.24609	0.011	6.168	±	2.24874						0.008	6.496	±	2.2749	0.023	5.168	±	2.01192	0.026	5.226	±	2.09984
		T6	0.0004	10	±	3.11411	0.001	7.89	±	2.78274	0.0004	8.15	±	2.82515						0.012	7.198	±	2.83564	0.022	5.626	±	2.40123	0.022	5.874	±	2.48723						0.023	6.044	±	2.50366	0.054	4.61	±	2.26031	0.041	4.82	±	2.20465
		T7	0.0002	10.088	±	2.96936	0.0004	8.026	±	2.75734	0.0006	8.158	±	2.76599						0.002	7.588	±	2.53548	0.012	6.016	±	2.24071	0.01	6.116	±	2.32378						0.008	6.434	±	2.30412	0.02	5.116	±	2.03929	0.014	5.154	±	2.01702
		T8	0	10.246	±	2.99741	0.0006	8.11	±	2.72017	0.0006	8.342	±	2.83815						0.003	7.598	±	2.58478	0.011	5.994	±	2.29112	0.009	6.132	±	2.32637						0.007	6.44	±	2.32633	0.013	5.1	±	2.04602	0.02	5.132	±	2.17516
		T9	0	10.19	±	3.06876	0.0006	8.058	±	2.76266	0.001	8.356	±	2.85962						0.008	7.406	±	2.71782	0.019	5.82	±	2.29191	0.006	6.032	±	2.33847						0.012	6.286	±	2.37146	0.025	4.894	±	2.10552	0.016	5.086	±	2.07193
		T10	0.0002	10.078	±	3.02507	0.0006	8.026	±	2.78623	0.0006	8.21	±	2.76976						0.005	7.53	±	2.61188	0.009	5.93	±	2.2918	0.012	6.088	±	2.34046						0.008	6.41	±	2.34124	0.016	5.06	±	2.07091	0.021	5.134	±	2.07324
		T11	0	10.218	±	3.00891	0	8.048	±	2.74759	0.0002	8.328	±	2.8079						0.004	7.58	±	2.59043	0.01	5.994	±	2.25944	0.017	6.036	±	2.41755						0.012	6.414	±	2.34566	0.025	5.018	±	2.09668	0.025	5.1	±	2.18237
		T12	0.0002	10.106	±	3.12322	0.0006	8.008	±	2.74362	0.001	8.31	±	2.86987						0.005	7.374	±	2.72241	0.014	5.78	±	2.34885	0.014	6.028	±	2.38262						0.007	6.276	±	2.38023	0.017	4.92	±	2.09523	0.02	5.112	±	2.0861
		T13	0.0006	9.976	±	3.07781	0.0008	7.914	±	2.79936	0.0008	8.062	±	2.78279						0.009	7.346	±	2.76114	0.023	5.752	±	2.38667	0.027	5.946	±	2.46722						0.026	6.12	±	2.52665	0.037	4.732	±	2.26391	0.049	4.842	±	2.27425
		T14	0	10.232	±	3.02048	0.0004	8.062	±	2.78135	0.0004	8.374	±	2.82986						0.006	7.588	±	2.5948	0.01	6.004	±	2.22102	0.013	6.088	±	2.36598						0.012	6.422	±	2.31501	0.026	5.042	±	2.05194	0.03	5.168	±	2.1261
		T15	0	10.176	±	3.08457	0.0008	8.074	±	2.75792	0.0002	8.342	±	2.86063						0.007	7.574	±	2.57938	0.014	5.964	±	2.2565	0.009	6.18	±	2.2814						0.011	6.438	±	2.32068	0.021	5.15	±	2.02919	0.023	5.226	±	2.11125
	T7	T1	0	9.666	±	3.09678	0.0006	7.788	±	2.71042	0	8.184	±	2.67531	0.0034	5.76	±	2.51967		0.013	7.234	±	2.69676	0.02	5.702	±	2.31702	0.008	5.904	±	2.32124	0.095	3.74	±	2.13564		0.016	6.106	±	2.46228	0.03	4.788	±	2.09558	0.013	4.912	±	2.09682	0.162
		T2	0.0002	9.886	±	2.98394	0.0004	8.092	±	2.58422	0.0002	8.422	±	2.68498	0.0036	6	±	2.47995		0.003	7.506	±	2.53108	0.005	5.93	±	2.2154	0.003	6.164	±	2.20408	0.061	3.926	±	2.06562		0.003	6.478	±	2.20281	0.012	5.18	±	1.93994	0.007	5.304	±	1.91396	0.09
		T3	0	9.862	±	3.0269	0	8.046	±	2.61701	0	8.438	±	2.64937	0.0036	6.004	±	2.51362		0.004	7.45	±	2.5714	0.009	5.978	±	2.19096	0.004	6.194	±	2.22785	0.066	3.928	±	2.08786		0.007	6.52	±	2.266	0.013	5.202	±	1.99679	0.005	5.348	±	1.9521	0.1
		T4	0.0006	9.678	±	3.12635	0.001	7.748	±	2.72322	0.0008	8.008	±	2.84113						0.006	7.222	±	2.72436	0.024	5.606	±	2.36778	0.02	5.742	±	2.42473						0.017	6.09	±	2.52711	0.04	4.686	±	2.16566	0.053	4.766	±	2.30273
		T5	0.0004	9.904	±	2.99061	0.0004	8.048	±	2.57611	0.0004	8.324	±	2.66948						0.002	7.576	±	2.55397	0.012	5.932	±	2.23973	0.015	6.08	±	2.35609						0.007	6.534	±	2.23872	0.015	5.164	±	1.94754	0.019	5.2	±	2.04259
		T6	0	9.906	±	3.02329	0.0006	8.002	±	2.6281	0.0004	8.336	±	2.7156						0.006	7.538	±	2.56537	0.007	5.954	±	2.19789	0.005	6.132	±	2.2189						0.008	6.536	±	2.28165	0.016	5.186	±	2.00435	0.027	5.172	±	2.07237
		T7	0.0006	9.61	±	3.18088	0.0008	7.662	±	2.81028	0.0008	7.966	±	2.78614						0.011	7.13	±	2.7493	0.023	5.542	±	2.35282	0.019	5.764	±	2.40126						0.026	5.928	±	2.58021	0.054	4.49	±	2.21106	0.042	4.7	±	2.197
		T8	0.0002	9.986	±	2.96726	0.0004	8.12	±	2.52507	0.0006	8.418	±	2.63898						0.004	7.572	±	2.58292	0.008	6.02	±	2.21371	0.013	6.102	±	2.34928						0.003	6.642	±	2.23715	0.012	5.27	±	1.93361	0.017	5.32	±	2.02329
		T9	0	10.012	±	2.96929	0.0002	8.12	±	2.56284	0.0002	8.414	±	2.72177						0.005	7.59	±	2.52394	0.01	5.994	±	2.18191	0.009	6.124	±	2.22476						0.006	6.602	±	2.23754	0.015	5.27	±	1.96034	0.019	5.248	±	2.01955
		T10	0.0002	9.746	±	3.10308	0.0006	7.846	±	2.73272	0.001	8.144	±	2.73985						0.014	7.344	±	2.69089	0.023	5.706	±	2.30367	0.018	5.962	±	2.34778						0.015	6.222	±	2.41507	0.034	4.792	±	2.07871	0.025	4.964	±	2.04227
		T11	0	9.896	±	3.05786	0.0004	8.004	±	2.62428	0.0004	8.28	±	2.77007						0.009	7.432	±	2.68264	0.016	5.858	±	2.30242	0.021	5.962	±	2.42826						0.01	6.492	±	2.37394	0.023	5.094	±	2.07545	0.022	5.15	±	2.13308
		T12	0	9.928	±	3.02456	0.0004	8	±	2.63191	0	8.354	±	2.69925						0.006	7.532	±	2.64045	0.013	5.93	±	2.25126	0.013	6.062	±	2.33015						0.009	6.524	±	2.33814	0.018	5.18	±	2.03267	0.024	5.12	±	2.1237
		T13	0.0002	9.746	±	3.13006	0.0014	7.802	±	2.81366	0.001	8.154	±	2.73272						0.003	7.318	±	2.65366	0.011	5.748	±	2.24623	0.013	5.994	±	2.28061						0.016	6.238	±	2.45955	0.038	4.8	±	2.14583	0.023	4.998	±	2.08142
		T14	0	9.92	±	3.04678	0.0018	8.006	±	2.68089	0.0012	8.274	±	2.81298						0.006	7.462	±	2.62019	0.012	5.852	±	2.28546	0.012	5.964	±	2.35887						0.007	6.466	±	2.33416	0.017	5.08	±	2.03906	0.018	5.14	±	2.10543
		T15	0.0002	9.926	±	3.01457	0.001	8.002	±	2.60668	0	8.352	±	2.67193						0.007	7.544	±	2.61513	0.015	5.95	±	2.25712	0.017	6.042	±	2.36978						0.008	6.538	±	2.30475	0.012	5.166	±	1.96578	0.023	5.182	±	2.07538
	T8	T1	0.0002	10.026	±	3.10305	0	8.156	±	2.73041	0	8.514	±	2.81776	0.0036	6.024	±	2.64545		0.002	7.504	±	2.62619	0.012	6.016	±	2.28494	0.001	6.272	±	2.26697	0.067	4.036	±	2.1567		0.01	6.384	±	2.35841	0.019	5.084	±	1.96693	0.005	5.27	±	1.93361	0.098
		T2	0.0004	10.038	±	3.15158	0.0006	8.148	±	2.75857	0.0002	8.5	±	2.79818	0.0046	6.03	±	2.62793		0.004	7.428	±	2.66532	0.011	5.966	±	2.29785	0.002	6.188	±	2.29825	0.071	3.974	±	2.17625		0.008	6.46	±	2.24175	0.012	5.148	±	1.94676	0.004	5.342	±	2.00176	0.112
		T3	0.0002	9.912	±	3.19162	0.0002	8.072	±	2.7847	0	8.388	±	2.7787	0.0026	5.93	±	2.65144		0.007	7.242	±	2.69308	0.017	5.73	±	2.36489	0.008	5.99	±	2.34977	0.087	3.824	±	2.19039		0.02	6.088	±	2.48645	0.031	4.784	±	2.15731	0.014	5.016	±	2.09287	0.147
		T4	0.0006	10.056	±	3.09426	0.001	8.096	±	2.7361	0.0014	8.338	±	2.89173						0.011	7.476	±	2.69457	0.015	5.936	±	2.28059	0.018	6.034	±	2.43162						0.014	6.364	±	2.4036	0.028	4.988	±	2.04843	0.026	5.02	±	2.17723
		T5	0.0008	9.986	±	3.2209	0.0008	8.022	±	2.80917	0.0006	8.35	±	2.87084						0.013	7.342	±	2.76743	0.017	5.794	±	2.34586	0.015	6	±	2.42278						0.017	6.25	±	2.4551	0.033	4.876	±	2.08926	0.034	5.064	±	2.16161
		T6	0.0002	10.066	±	3.15874	0.0004	8.146	±	2.72435	0.0006	8.426	±	2.831						0.004	7.494	±	2.60821	0.011	5.948	±	2.28441	0.012	6.082	±	2.3738						0.006	6.448	±	2.30404	0.022	5.1	±	2.01645	0.026	5.202	±	2.07159
		T7	0	10.056	±	3.05912	0.0006	8.128	±	2.72746	0.0006	8.37	±	2.81621						0.004	7.544	±	2.62277	0.011	6.008	±	2.27445	0.006	6.152	±	2.29394						0.01	6.42	±	2.36076	0.014	5.096	±	1.99066	0.019	5.108	±	2.09206
		T8	0.0004	9.946	±	3.26002	0.001	8.028	±	2.83253	0.0002	8.346	±	2.91011						0.008	7.216	±	2.80878	0.023	5.638	±	2.38635	0.019	5.876	±	2.48169						0.023	6.042	±	2.5863	0.038	4.652	±	2.16045	0.034	4.91	±	2.19196
		T9	0.0004	10.152	±	3.13731	0.0002	8.228	±	2.71945	0.0006	8.534	±	2.8564						0.003	7.554	±	2.63591	0.009	6.028	±	2.25306	0.014	6.156	±	2.39445						0.005	6.612	±	2.21774	0.014	5.24	±	1.91679	0.012	5.374	±	1.98193
		T10	0.0002	10.006	±	3.1378	0.0002	8.05	±	2.80595	0	8.342	±	2.80123						0.006	7.446	±	2.68483	0.017	5.938	±	2.30249	0.016	6.078	±	2.36887						0.007	6.394	±	2.30783	0.017	5.058	±	2.01412	0.033	5.1	±	2.17686
		T11	0	9.966	±	3.21826	0.0004	8.024	±	2.82124	0.0008	8.306	±	2.9283						0.01	7.252	±	2.78429	0.021	5.71	±	2.37604	0.029	5.836	±	2.55727						0.02	6.13	±	2.51743	0.043	4.726	±	2.17109	0.044	4.858	±	2.29807
		T12	0.0006	10.09	±	3.17332	0.001	8.158	±	2.74565	0.0008	8.52	±	2.882						0.003	7.532	±	2.6176	0.01	6.008	±	2.28148	0.011	6.166	±	2.37278						0.008	6.51	±	2.30591	0.017	5.138	±	1.99222	0.018	5.294	±	2.00539
		T13	0.0002	10.02	±	3.12304	0.0008	8.096	±	2.75797	0.0004	8.32	±	2.79167						0.005	7.46	±	2.65093	0.012	5.91	±	2.31025	0.013	6.064	±	2.34465						0.012	6.362	±	2.36782	0.025	5.038	±	2.03044	0.027	5.06	±	2.16728
		T14	0	10.106	±	3.13474	0.0008	8.146	±	2.75068	0.0008	8.396	±	2.89059						0.007	7.452	±	2.72527	0.012	5.918	±	2.30534	0.017	6.02	±	2.4831						0.005	6.47	±	2.30747	0.014	5.07	±	1.99577	0.023	5.144	±	2.12974
		T15	0.0004	10.024	±	3.22394	0.001	8.08	±	2.83578	0.0008	8.422	±	2.91108						0.011	7.394	±	2.76775	0.018	5.826	±	2.36375	0.018	6.07	±	2.4292						0.018	6.28	±	2.47381	0.029	4.894	±	2.08833	0.019	5.116	±	2.08396
	T9	T1	0	9.912	±	3.05444	0.0002	7.82965	±	2.76209	0	8.386	±	2.74345	0.0038	5.884	±	2.65058		0.008	7.308	±	2.6138	0.005	5.886	±	2.228	0.003	6.074	±	2.29517	0.075	3.912	±	2.11772		0.005	6.484	±	2.33992	0.011	5.276	±	2.00595	0.003	5.398	±	2.01734	0.094
		T2	0	9.778	±	3.14653	0.0002	7.64669	±	2.82867	0	8.23	±	2.92979	0.0054	5.844	±	2.74211		0.01	7.094	±	2.70083	0.023	5.59	±	2.36167	0.011	5.848	±	2.31825	0.097	3.708	±	2.1632		0.023	6.128	±	2.60277	0.038	4.852	±	2.23049	0.014	5.074	±	2.16129	0.155
		T3	0.0004	10.026	±	3.04312	0.0002	8.01893	±	2.70717	0	8.524	±	2.77076	0.0028	6.084	±	2.6533		0.002	7.404	±	2.51776	0.005	5.986	±	2.18004	0.002	6.234	±	2.21498	0.06	3.974	±	2.10897		0.009	6.402	±	2.46261	0.017	5.246	±	2.10521	0.008	5.324	±	2.10985	0.106
		T4	0.0002	9.894	±	3.09618	0.0004	7.89274	±	2.6816	0.0006	8.196	±	2.85688						0.007	7.32	±	2.64889	0.019	5.792	±	2.28253	0.027	5.888	±	2.4612						0.008	6.478	±	2.44571	0.019	5.128	±	2.09093	0.025	5.182	±	2.19902
		T5	0	9.912	±	3.04656	0.0006	7.71609	±	2.85208	0.0012	8.27	±	2.86414						0.008	7.35	±	2.60236	0.015	5.814	±	2.26064	0.012	5.96	±	2.31425						0.008	6.498	±	2.43021	0.019	5.182	±	2.10412	0.021	5.26	±	2.16173
		T6	0.0004	9.986	±	3.09538	0	7.81073	±	2.82207	0.0004	8.38	±	2.8467						0.003	7.274	±	2.65103	0.014	5.744	±	2.29864	0.011	6.014	±	2.33608						0.012	6.274	±	2.56427	0.02	5.034	±	2.14743	0.022	5.086	±	2.1627
		T7	0	9.978	±	3.00742	0	7.89905	±	2.74944	0.0002	8.222	±	2.79187						0.004	7.37	±	2.60267	0.01	5.88	±	2.25182	0.014	5.966	±	2.33759						0.007	6.584	±	2.35467	0.013	5.312	±	1.98459	0.019	5.306	±	2.11633
		T8	0.0002	10.036	±	3.03049	0.0002	7.9306	±	2.72499	0.0004	8.436	±	2.83301						0.003	7.45	±	2.54164	0.009	5.964	±	2.20444	0.012	6.132	±	2.29867						0.007	6.518	±	2.41112	0.02	5.264	±	2.10112	0.025	5.268	±	2.19568
		T9	0.001	9.862	±	3.21797	0.0006	7.653	±	2.86722	0.0014	8.252	±	3.01755						0.015	7.064	±	2.79781	0.031	5.498	±	2.43761	0.023	5.8	±	2.47348						0.019	6.02	±	2.70387	0.036	4.722	±	2.28384	0.046	4.844	±	2.33862
		T10	0.0004	9.918	±	3.02629	0.0004	7.77287	±	2.84163	0.0012	8.164	±	2.86449						0.006	7.32	±	2.63677	0.013	5.778	±	2.28559	0.011	5.896	±	2.30358						0.008	6.496	±	2.43473	0.015	5.204	±	2.05392	0.02	5.25	±	2.17767
		T11	0.0002	9.958	±	3.10675	0	7.98107	±	2.66	0.001	8.304	±	2.89482						0.004	7.37	±	2.61801	0.01	5.84	±	2.24398	0.013	5.99	±	2.40201						0.013	6.41	±	2.52869	0.025	5.102	±	2.18595	0.03	5.134	±	2.28106
		T12	0	9.936	±	3.12629	0.0002	7.70978	±	2.79992	0.0006	8.35	±	2.86945						0.016	7.228	±	2.73706	0.026	5.692	±	2.39643	0.024	5.956	±	2.41907						0.016	6.288	±	2.53998	0.025	5.038	±	2.16223	0.019	5.112	±	2.14104
		T13	0.0002	10.034	±	3.02721	0.0004	7.9306	±	2.7938	0.0004	8.318	±	2.77535						0.007	7.388	±	2.5846	0.013	5.884	±	2.25558	0.013	6.036	±	2.29695						0.012	6.482	±	2.44001	0.021	5.26	±	2.04758	0.023	5.262	±	2.16334
		T14	0.0004	9.826	±	3.24102	0	7.76656	±	2.75286	0.001	8.164	±	3.01433						0.01	7.128	±	2.75812	0.022	5.55	±	2.38478	0.021	5.744	±	2.52127						0.023	6.122	±	2.67662	0.049	4.764	±	2.29206	0.045	4.896	±	2.35515
		T15	0.0002	9.978	±	3.07457	0.0004	7.77287	±	2.81027	0.0002	8.394	±	2.82148						0.002	7.372	±	2.61925	0.015	5.868	±	2.30389	0.011	6.042	±	2.35112						0.009	6.498	±	2.39369	0.023	5.242	±	2.11895	0.026	5.298	±	2.15124
	T10	T1	0.0006	9.874	±	3.01682	0.0002	7.99	±	2.68535	0	8.262	±	2.68749	0.0052	5.896	±	2.6023		0.003	7.352	±	2.61896	0.005	5.938	±	2.24437	0.006	6.062	±	2.27273	0.076	3.87	±	2.09941		0.007	6.482	±	2.32747	0.016	5.144	±	1.98777	0.006	5.332	±	1.98336	0.098
		T2	0.0002	9.76	±	3.07374	0.0008	7.944	±	2.7004	0.0006	8.24	±	2.74626	0.0042	5.798	±	2.6249		0.006	7.182	±	2.65743	0.02	5.732	±	2.36257	0.01	5.92	±	2.37302	0.096	3.688	±	2.15855		0.019	6.182	±	2.44803	0.041	4.794	±	2.12275	0.021	4.948	±	2.09229	0.164
		T3	0	9.866	±	3.04159	0	8.026	±	2.65224	0	8.276	±	2.69427	0.0026	5.902	±	2.53472		0.002	7.378	±	2.55962	0.009	5.938	±	2.2084	0.003	6.138	±	2.1922	0.062	3.87	±	2.06285		0.006	6.51	±	2.30417	0.017	5.216	±	1.99533	0.004	5.388	±	1.96706	0.101
		T4	0.0002	9.914	±	2.9889	0.0018	7.93	±	2.72443	0.0012	8.132	±	2.78106						0.005	7.416	±	2.62637	0.009	5.964	±	2.2565	0.015	5.976	±	2.36241						0.007	6.478	±	2.34884	0.017	5.09	±	1.98289	0.026	5.144	±	2.15032
		T5	0.0006	9.748	±	3.13086	0.0012	7.854	±	2.73462	0.0002	8.168	±	2.78487						0.006	7.214	±	2.66858	0.019	5.664	±	2.33678	0.023	5.832	±	2.35995						0.012	6.264	±	2.43808	0.021	4.81	±	2.07079	0.031	4.934	±	2.13546
		T6	0.0002	9.91	±	3.0419	0.0008	7.994	±	2.70616	0.0008	8.198	±	2.7137						0.006	7.394	±	2.57903	0.013	5.896	±	2.22219	0.013	6.026	±	2.34965						0.01	6.538	±	2.3255	0.023	5.184	±	2.06553	0.017	5.314	±	2.02818
		T7	0.0002	9.788	±	3.06144	0.0006	7.87	±	2.75149	0.0004	8.046	±	2.68796						0.015	7.152	±	2.76849	0.024	5.692	±	2.36278	0.022	5.834	±	2.38959						0.015	6.19	±	2.51042	0.029	4.786	±	2.09728	0.03	4.9	±	2.17686
		T8	0.0002	9.928	±	3.04304	0.001	7.99	±	2.68535	0.001	8.28	±	2.79596						0.003	7.478	±	2.55383	0.005	5.928	±	2.209	0.008	6.044	±	2.2439						0.008	6.616	±	2.29996	0.017	5.2	±	1.97482	0.012	5.28	±	2.02131
		T9	0	9.984	±	3.01344	0.0002	8.048	±	2.68419	0.001	8.274	±	2.78867						0.006	7.462	±	2.55521	0.007	5.954	±	2.25898	0.017	6.02	±	2.39945						0.006	6.562	±	2.34214	0.012	5.152	±	2.03299	0.026	5.22	±	2.127
		T10	0.001	9.672	±	3.16203	0.0012	7.804	±	2.78448	0.001	8.024	±	2.75518						0.016	6.978	±	2.83541	0.031	5.468	±	2.47449	0.025	5.72	±	2.46408						0.029	5.95	±	2.61081	0.052	4.518	±	2.20829	0.044	4.666	±	2.22652
		T11	0.0002	9.978	±	3.00609	0.0006	8	±	2.68761	0.001	8.222	±	2.8133						0.004	7.506	±	2.53582	0.013	6.004	±	2.25323	0.01	6.074	±	2.2759						0.009	6.59	±	2.34209	0.016	5.212	±	1.97356	0.026	5.256	±	2.138
		T12	0.0002	9.982	±	3.02867	0.0008	8.028	±	2.72298	0.0008	8.274	±	2.77572						0.003	7.458	±	2.56375	0.016	5.936	±	2.24342	0.015	6.048	±	2.36205						0.009	6.622	±	2.31484	0.026	5.234	±	2.03701	0.014	5.37	±	2.03451
		T13	0.0002	9.77	±	3.11011	0.0006	7.882	±	2.75057	0.0004	8.072	±	2.67918						0.01	7.134	±	2.75493	0.017	5.636	±	2.37005	0.01	5.882	±	2.33485						0.016	6.202	±	2.49026	0.029	4.822	±	2.10636	0.033	4.968	±	2.12685
		T14	0.0002	9.97	±	3.02461	0.0006	7.996	±	2.70098	0.0006	8.234	±	2.78658						0.005	7.466	±	2.57944	0.013	5.966	±	2.27156	0.014	6.018	±	2.38524						0.008	6.514	±	2.36165	0.023	5.094	±	2.05021	0.026	5.118	±	2.19611
		T15	0.0004	9.918	±	3.08525	0.0006	7.966	±	2.71481	0.0004	8.292	±	2.77027						0.01	7.434	±	2.62498	0.016	5.872	±	2.28141	0.008	6.016	±	2.29543						0.004	6.6	±	2.31113	0.011	5.164	±	1.99627	0.016	5.292	±	2.03541
	T11	T1	0.0006	9.658	±	3.08684	0.001	7.856	±	2.75733	0.0004	8.136	±	2.73294	0.0048	5.732	±	2.61668		0.006	7.454	±	2.61854	0.012	5.934	±	2.29367	0.003	6.172	±	2.29078	0.065	3.958	±	2.15752		0.004	6.586	±	2.25781	0.017	5.184	±	1.96622	0.007	5.336	±	1.93568	0.099
		T2	0	9.728	±	3.08927	0.0004	7.934	±	2.7098	0.0002	8.18	±	2.74064	0.0044	5.792	±	2.62214		0.003	7.446	±	2.61991	0.011	5.936	±	2.31544	0.005	6.152	±	2.35083	0.076	3.96	±	2.17143		0.005	6.51	±	2.32493	0.009	5.17	±	1.96136	0.004	5.32	±	1.98331	0.112
		T3	0.0004	9.548	±	3.18211	0.0008	7.776	±	2.81385	0.0002	8.018	±	2.84038	0.0062	5.646	±	2.68587		0.007	7.348	±	2.64232	0.014	5.778	±	2.31345	0.003	6.008	±	2.31112	0.08	3.868	±	2.16778		0.015	6.222	±	2.39676	0.027	4.794	±	2.08468	0.016	4.984	±	2.07366	0.145
		T4	0.0002	9.56	±	3.18128	0.0006	7.674	±	2.76285	0.0006	7.818	±	2.8641						0.006	7.33	±	2.66274	0.009	5.744	±	2.27236	0.013	5.882	±	2.48762						0.017	6.316	±	2.47108	0.03	4.866	±	2.07903	0.036	4.932	±	2.19093
		T5	0.0004	9.756	±	3.12894	0.0012	7.904	±	2.73903	0.001	8.144	±	2.78047						0.005	7.556	±	2.60185	0.01	5.92	±	2.25359	0.017	6.088	±	2.3862						0.006	6.604	±	2.28219	0.012	5.126	±	1.94626	0.028	5.228	±	2.06307
		T6	0.0008	9.684	±	3.14166	0.0016	7.822	±	2.78928	0.0012	8.042	±	2.85138						0.005	7.542	±	2.60019	0.016	5.9	±	2.35872	0.009	6.044	±	2.31072						0.01	6.614	±	2.29789	0.017	5.172	±	1.95301	0.025	5.188	±	2.0787
		T7	0	9.65	±	3.08853	0.0002	7.818	±	2.73685	0.0002	7.93	±	2.74347						0.002	7.548	±	2.59431	0.011	5.996	±	2.26564	0.012	6.092	±	2.35905						0.004	6.608	±	2.26351	0.011	5.166	±	2.00411	0.012	5.196	±	2.01138
		T8	0	9.66	±	3.21103	0.0008	7.826	±	2.79956	0.0002	8.072	±	2.88776						0.007	7.402	±	2.66186	0.022	5.746	±	2.31016	0.017	5.944	±	2.43861						0.009	6.304	±	2.37344	0.03	4.782	±	2.05443	0.024	4.958	±	2.14915
		T9	0.0002	9.768	±	3.10545	0.001	7.902	±	2.73091	0.0006	8.132	±	2.8423						0.004	7.486	±	2.63567	0.011	5.884	±	2.36308	0.012	6.044	±	2.38909						0.005	6.602	±	2.31321	0.014	5.204	±	1.93549	0.018	5.254	±	2.03461
		T10	0.0004	9.748	±	3.08578	0.0006	7.886	±	2.72	0.0006	8.018	±	2.74139						0.009	7.562	±	2.6205	0.017	5.98	±	2.30411	0.018	6.104	±	2.39561						0.013	6.62	±	2.29366	0.03	5.172	±	2.04318	0.02	5.256	±	2.03829
		T11	0.0008	9.562	±	3.25311	0.0008	7.664	±	2.82685	0.0024	7.834	±	2.97612						0.011	7.19	±	2.77193	0.022	5.554	±	2.37376	0.033	5.75	±	2.5714						0.02	6.028	±	2.60115	0.053	4.528	±	2.23925	0.053	4.722	±	2.29434
		T12	0.0006	9.796	±	3.10484	0.0008	7.892	±	2.77778	0.0004	8.176	±	2.82294						0.003	7.508	±	2.65273	0.022	5.866	±	2.42816	0.013	6.076	±	2.38493						0.009	6.69	±	2.26031	0.012	5.224	±	1.93328	0.016	5.33	±	2.00976
		T13	0.0002	9.656	±	3.1208	0.0012	7.81	±	2.76976	0.0012	7.946	±	2.813						0.002	7.576	±	2.58668	0.011	5.956	±	2.3297	0.008	6.076	±	2.31508						0.007	6.578	±	2.31068	0.025	5.124	±	2.01511	0.024	5.158	±	2.05798
		T14	0.0006	9.65	±	3.20559	0.0004	7.746	±	2.77474	0.0008	7.924	±	2.89596						0.007	7.302	±	2.71075	0.02	5.688	±	2.35886	0.019	5.866	±	2.5204						0.026	6.274	±	2.55332	0.034	4.856	±	2.11086	0.03	4.96	±	2.17512
		T15	0.0002	9.776	±	3.13682	0.001	7.898	±	2.78304	0.0006	8.206	±	2.80311						0.004	7.536	±	2.62747	0.013	5.862	±	2.34232	0.014	6.092	±	2.38605						0.01	6.638	±	2.28959	0.025	5.13	±	1.97662	0.017	5.272	±	2.02636
	T12	T1	0	9.732	±	3.1803	0.0002	7.874	±	2.83057	0	8.114	±	2.85923	0.004	5.806	±	2.67535		0.006	7.302	±	2.72695	0.016	5.746	±	2.43504	0.016	5.972	±	2.49589	0.105	3.736	±	2.23591		0.021	6.07	±	2.46682	0.03	4.7	±	2.08863	0.019	4.908	±	2.0581	0.174
		T2	0	9.908	±	3.03327	0.0002	8.17	±	2.7156	0	8.348	±	2.7067	0.0028	6.054	±	2.57521		0.004	7.53	±	2.59959	0.007	6.08	±	2.26069	0.005	6.338	±	2.35442	0.063	4.08	±	2.14247		0.008	6.392	±	2.28989	0.018	5.13	±	2.01076	0.009	5.328	±	1.99208	0.099
		T3	0.0002	9.814	±	3.16155	0.0006	8.054	±	2.89438	0	8.314	±	2.81733	0.0046	5.972	±	2.66652		0.005	7.58	±	2.55933	0.01	6.078	±	2.32106	0.005	6.32	±	2.29758	0.058	4.1	±	2.15282		0.008	6.454	±	2.24386	0.015	5.216	±	1.94657	0.005	5.376	±	1.92206	0.08
		T4	0	9.92	±	3.08855	0.0006	8.002	±	2.79639	0.0008	8.086	±	2.84758						0.007	7.534	±	2.65064	0.015	5.946	±	2.36107	0.016	6.114	±	2.49584						0.007	6.46	±	2.29296	0.019	5.042	±	2.02047	0.022	5.114	±	2.08215
		T5	0.0002	9.914	±	3.04333	0.0006	8.092	±	2.74355	0.0004	8.152	±	2.80585						0.004	7.508	±	2.62694	0.01	5.968	±	2.36063	0.009	6.154	±	2.42201						0.006	6.434	±	2.30238	0.016	5.096	±	1.99468	0.023	5.136	±	2.07311
		T6	0	9.8	±	3.19534	0.0004	7.932	±	2.84736	0.0008	8.24	±	2.86751						0.008	7.458	±	2.6828	0.019	5.862	±	2.35935	0.014	6.122	±	2.41556						0.005	6.246	±	2.381	0.016	4.908	±	2.01881	0.022	5.066	±	2.13171
		T7	0.0004	9.886	±	3.12806	0.0014	8.016	±	2.83121	0.0008	8.082	±	2.85191						0.003	7.572	±	2.58912	0.009	5.996	±	2.31805	0.012	6.128	±	2.4539						0.003	6.466	±	2.28036	0.02	5.094	±	1.97663	0.025	5.138	±	2.06718
		T8	0.0002	9.94	±	3.08641	0.001	8.076	±	2.80893	0.0008	8.224	±	2.85482						0.002	7.558	±	2.61064	0.01	5.982	±	2.38692	0.015	6.162	±	2.45107						0.01	6.474	±	2.28923	0.018	5.142	±	2.02582	0.015	5.204	±	1.99458
		T9	0	9.92	±	3.12464	0.0008	8.032	±	2.77681	0.0002	8.346	±	2.79215						0.005	7.458	±	2.70214	0.01	5.878	±	2.3157	0.018	6.148	±	2.47067						0.01	6.224	±	2.41571	0.023	4.868	±	2.05787	0.018	5.086	±	2.10262
		T10	0.0006	9.874	±	3.08247	0.0008	8.092	±	2.79129	0.0014	8.112	±	2.83187						0.007	7.57	±	2.61571	0.014	6.068	±	2.3136	0.016	6.228	±	2.4087						0.01	6.478	±	2.30409	0.019	5.178	±	1.98097	0.018	5.208	±	2.05352
		T11	0.0002	9.934	±	3.08694	0.001	8.062	±	2.82704	0.001	8.188	±	2.86162						0.005	7.582	±	2.61306	0.014	6.032	±	2.34189	0.009	6.222	±	2.43159						0.005	6.512	±	2.25187	0.016	5.172	±	2.00161	0.022	5.252	±	2.05054
		T12	0.0008	9.732	±	3.2315	0.0012	7.812	±	2.86301	0.0006	8.142	±	2.91072						0.01	7.228	±	2.84466	0.025	5.616	±	2.47602	0.02	5.882	±	2.59168						0.033	5.914	±	2.65097	0.058	4.522	±	2.21821	0.059	4.736	±	2.32028
		T13	0.0002	9.82	±	3.17517	0.0012	8	±	2.90937	0.0014	8.156	±	2.85934						0.004	7.614	±	2.57014	0.008	6.05	±	2.31146	0.008	6.242	±	2.36623						0.009	6.47	±	2.28129	0.017	5.17	±	1.95728	0.015	5.242	±	2.01034
		T14	0	9.974	±	3.05625	0.0006	8.086	±	2.78359	0.001	8.266	±	2.78945						0.008	7.576	±	2.64636	0.011	6.016	±	2.30414	0.01	6.254	±	2.43504						0.01	6.442	±	2.30259	0.023	5.078	±	2.0411	0.022	5.238	±	2.08512
		T15	0	9.792	±	3.16967	0.0004	7.88	±	2.86388	0.0008	8.098	±	2.94399						0.017	7.322	±	2.79	0.035	5.704	±	2.53591	0.023	5.928	±	2.58486						0.016	6.094	±	2.51266	0.043	4.702	±	2.18081	0.033	4.84	±	2.17512
	T13	T1	0.0004	9.984	±	3.14223	0.001	8.11	±	2.73192	0.0002	8.432	±	2.85754	0.006	5.992	±	2.68908		0.005	7.374	±	2.51922	0.015	5.846	±	2.26482	0.008	6.104	±	2.26148	0.071	3.864	±	2.10379		0.002	6.422	±	2.30287	0.01	5.19	±	1.96768	0.006	5.35	±	2.00038	0.104
		T2	0.0004	10.012	±	3.09733	0.0004	8.126	±	2.7121	0.0004	8.442	±	2.85671	0.0034	6.026	±	2.64468		0.001	7.452	±	2.53814	0.006	5.936	±	2.24164	0.001	6.15	±	2.26509	0.071	3.944	±	2.11881		0.01	6.424	±	2.35495	0.019	5.152	±	2.05454	0.004	5.368	±	1.95458	0.099
		T3	0.0004	9.864	±	3.1761	0.0008	7.902	±	2.80754	0.0004	8.32	±	2.87922	0.0046	5.89	±	2.70541		0.008	7.22	±	2.57958	0.021	5.64	±	2.31943	0.006	5.93	±	2.30747	0.092	3.678	±	2.15615		0.015	6.15	±	2.47783	0.022	4.826	±	2.05668	0.011	5.048	±	2.04203	0.157
		T4	0.0006	10.012	±	3.15243	0.0008	8.04	±	2.73457	0.001	8.32	±	2.92064						0.007	7.406	±	2.55376	0.013	5.854	±	2.28821	0.013	5.968	±	2.41097						0.009	6.408	±	2.38479	0.026	5.09	±	2.04452	0.028	5.178	±	2.1515
		T5	0	10.034	±	3.12612	0.001	8.068	±	2.77472	0.0002	8.362	±	2.87911						0.003	7.474	±	2.53412	0.012	5.858	±	2.2443	0.016	6.034	±	2.30307						0.006	6.472	±	2.32522	0.017	5.178	±	2.00707	0.026	5.254	±	2.06003
		T6	0.0002	9.9	±	3.17239	0.0006	7.816	±	2.78674	0.0008	8.236	±	2.9163						0.01	7.194	±	2.63843	0.018	5.606	±	2.30783	0.025	5.8	±	2.41284						0.014	6.212	±	2.49505	0.03	4.838	±	2.06737	0.03	5.02	±	2.14201
		T7	0.001	9.9	±	3.2423	0.0012	7.974	±	2.80057	0.0018	8.19	±	2.93812						0.005	7.184	±	2.67382	0.013	5.578	±	2.36125	0.015	5.854	±	2.3909						0.026	6.072	±	2.60338	0.038	4.742	±	2.13776	0.029	4.944	±	2.13012
		T8	0.0004	10.084	±	3.10267	0.001	8.078	±	2.7795	0.0002	8.426	±	2.8759						0.004	7.53	±	2.50387	0.009	5.894	±	2.21397	0.009	6.02	±	2.32659						0.002	6.524	±	2.30016	0.015	5.21	±	1.96972	0.016	5.228	±	2.08239
		T9	0	10.098	±	3.07959	0.0004	8.05	±	2.70274	0.0004	8.422	±	2.90006						0.004	7.482	±	2.54994	0.007	5.938	±	2.21202	0.009	6.006	±	2.37352						0.01	6.538	±	2.34948	0.01	5.196	±	1.96913	0.015	5.314	±	2.04587
		T10	0.0004	9.898	±	3.22055	0.0004	7.96	±	2.80968	0.0008	8.18	±	2.93261						0.015	7.204	±	2.71399	0.028	5.564	±	2.41987	0.017	5.894	±	2.3627						0.023	6.086	±	2.59448	0.042	4.734	±	2.15915	0.025	4.958	±	2.11724
		T11	0.0002	10.06	±	3.09418	0.0008	8.036	±	2.73755	0.001	8.374	±	2.9149						0.003	7.482	±	2.55151	0.016	5.876	±	2.30954	0.02	5.994	±	2.44826						0.007	6.474	±	2.36832	0.016	5.114	±	2.03547	0.027	5.166	±	2.15246
		T12	0	10.068	±	3.10564	0.0008	8.02	±	2.71422	0.001	8.402	±	2.91529						0.006	7.424	±	2.57582	0.014	5.834	±	2.25689	0.013	6	±	2.35064						0.006	6.55	±	2.32269	0.015	5.226	±	1.97201	0.023	5.31	±	2.0814
		T13	0.0006	9.766	±	3.27414	0.0012	7.78	±	2.88997	0.001	8.078	±	2.97973						0.008	7.014	±	2.75089	0.031	5.366	±	2.46254	0.022	5.716	±	2.44076						0.035	5.862	±	2.754	0.059	4.478	±	2.22991	0.051	4.754	±	2.25579
		T14	0	10.076	±	3.07045	0.0002	8.08	±	2.69386	0.0002	8.394	±	2.91775						0.006	7.524	±	2.53848	0.015	5.974	±	2.2522	0.016	6.036	±	2.42747						0.002	6.524	±	2.34839	0.022	5.184	±	2.04214	0.015	5.282	±	2.0719
		T15	0	10.07	±	3.12424	0.0008	8.092	±	2.79129	0.001	8.426	±	2.90499						0.006	7.514	±	2.51995	0.012	5.888	±	2.23796	0.009	6.056	±	2.28782						0.006	6.586	±	2.25603	0.012	5.31	±	1.91718	0.013	5.34	±	2.04171
	T14	T1	0	9.892	±	2.90461	0.0004	8.06	±	2.64791	0	8.322	±	2.67347	0.003	5.998	±	2.55862		0.003	7.674	±	2.57534	0.011	6.072	±	2.31693	0.007	6.3	±	2.32796	0.076	4.092	±	2.2335		0.011	6.34	±	2.28421	0.02	5.052	±	2.02815	0.008	5.236	±	1.96269	0.121
		T2	0.0004	9.816	±	2.99184	0.0012	7.922	±	2.7953	0.0004	8.222	±	2.71626	0.0056	5.876	±	2.64568		0.014	7.368	±	2.76988	0.025	5.742	±	2.44119	0.007	6.018	±	2.37346	0.096	3.858	±	2.22998		0.016	5.952	±	2.45188	0.041	4.616	±	2.1912	0.018	4.848	±	2.04085	0.173
		T3	0.0002	9.93	±	2.94207	0.0004	8.108	±	2.71804	0.0002	8.414	±	2.67428	0.0024	6.01	±	2.58042		0.002	7.688	±	2.53082	0.004	6.13	±	2.22712	0.002	6.316	±	2.24704	0.043	4.114	±	2.16973		0.006	6.396	±	2.21271	0.014	5.184	±	1.91881	0.007	5.312	±	1.93349	0.088
		T4	0.0002	9.782	±	3.02483	0.0006	7.866	±	2.7235	0.0004	8.07	±	2.78116						0.01	7.5	±	2.73889	0.015	5.826	±	2.36036	0.021	5.996	±	2.44581						0.017	6.084	±	2.44764	0.035	4.73	±	2.11177	0.042	4.838	±	2.19877
		T5	0.0002	9.982	±	2.89207	0.0014	8.026	±	2.76459	0.0008	8.292	±	2.69704						0.002	7.678	±	2.61747	0.008	6.054	±	2.27822	0.014	6.142	±	2.38275						0.006	6.454	±	2.23134	0.012	5.11	±	2.00198	0.022	5.122	±	2.02317
		T6	0	9.972	±	2.90235	0	8.056	±	2.67807	0	8.296	±	2.68171						0.005	7.684	±	2.61897	0.011	6.006	±	2.30505	0.01	6.21	±	2.35232						0.006	6.386	±	2.28478	0.01	5.048	±	1.95385	0.014	5.164	±	2.00627
		T7	0.0004	9.9	±	2.90765	0.0012	8.034	±	2.70447	0.0008	8.206	±	2.741						0.004	7.682	±	2.61337	0.012	6.044	±	2.34853	0.009	6.188	±	2.37535						0.005	6.416	±	2.22888	0.014	5.072	±	1.9997	0.014	5.176	±	1.99525
		T8	0.0002	10.002	±	2.94562	0.0004	8.094	±	2.74567	0.0004	8.376	±	2.72948						0.001	7.746	±	2.53019	0.004	6.134	±	2.23048	0.005	6.21	±	2.33353						0.003	6.466	±	2.21263	0.011	5.222	±	1.9043	0.013	5.218	±	2.0111
		T9	0.0004	9.878	±	3.00102	0.001	7.938	±	2.76402	0.0012	8.188	±	2.75903						0.008	7.432	±	2.76062	0.022	5.698	±	2.45414	0.018	5.98	±	2.44573						0.019	5.954	±	2.51559	0.041	4.592	±	2.16292	0.031	4.796	±	2.15105
		T10	0.0002	9.944	±	2.89642	0.0012	8.018	±	2.78342	0.0002	8.232	±	2.75568						0.002	7.644	±	2.63367	0.018	6.004	±	2.36253	0.013	6.132	±	2.40424						0.004	6.432	±	2.23302	0.027	5.034	±	2.04818	0.019	5.116	±	2.00962
		T11	0.0008	9.846	±	3.05772	0.0006	7.918	±	2.78802	0.0004	8.18	±	2.77692						0.008	7.53	±	2.69785	0.012	5.866	±	2.34426	0.012	6.008	±	2.42607						0.018	6.112	±	2.44324	0.026	4.804	±	2.08373	0.036	4.874	±	2.1847
		T12	0.0004	9.998	±	2.89765	0.0006	8.06	±	2.68246	0.0004	8.314	±	2.68936						0.005	7.7	±	2.61167	0.02	5.988	±	2.36251	0.01	6.206	±	2.36287						0.016	6.358	±	2.34976	0.026	4.99	±	2.0288	0.029	5.124	±	2.07387
		T13	0.0002	9.952	±	2.91723	0.0006	8.088	±	2.73637	0.001	8.284	±	2.74935						0.007	7.71	±	2.5982	0.011	6.08	±	2.32185	0.01	6.236	±	2.3643						0.005	6.5	±	2.18421	0.022	5.164	±	1.98016	0.017	5.27	±	1.9685
		T14	0	9.74	±	3.11739	0.0006	7.802	±	2.84339	0.001	8.04	±	2.81964						0.009	7.276	±	2.86985	0.026	5.554	±	2.50986	0.031	5.814	±	2.55968						0.034	5.736	±	2.65355	0.066	4.366	±	2.26344	0.062	4.564	±	2.30808
		T15	0	10.016	±	2.8983	0.0006	8.1	±	2.72129	0.0004	8.362	±	2.70708						0.004	7.76	±	2.56066	0.01	6.112	±	2.30147	0.015	6.242	±	2.3713						0.009	6.494	±	2.24789	0.02	5.182	±	1.99069	0.019	5.236	±	2.01504
	T15	T1	0.0006	9.702	±	3.15042	0.0008	7.888	±	2.8628	0.0008	8.226	±	2.75545	0.006	5.826	±	2.68569		0.006	7.218	±	2.77996	0.019	5.698	±	2.45414	0.01	5.966	±	2.46108	0.108	3.802	±	2.31044		0.013	6.046	±	2.4916	0.038	4.732	±	2.16075	0.011	4.866	±	2.06357	0.171
		T2	0.0002	9.8	±	3.05308	0.0008	8.056	±	2.77787	0	8.402	±	2.70439	0.0052	5.98	±	2.63335		0.004	7.48	±	2.63829	0.011	6.034	±	2.31348	0.007	6.272	±	2.34852	0.058	4.1	±	2.1787		0.018	6.432	±	2.42224	0.025	5.194	±	2.06073	0.007	5.346	±	2.00107	0.101
		T3	0.0004	9.86	±	3.0433	0.0004	8.144	±	2.71342	0	8.44	±	2.73604	0.0022	5.998	±	2.59745		0.003	7.53	±	2.56548	0.014	6.054	±	2.30964	0.002	6.332	±	2.2678	0.063	4.046	±	2.16115		0.006	6.39	±	2.42193	0.013	5.152	±	2.04868	0.007	5.292	±	2.00368	0.109
		T4	0.0004	9.844	±	3.06089	0.0008	7.96	±	2.74917	0.0002	8.202	±	2.74276						0.004	7.484	±	2.67524	0.014	5.926	±	2.38248	0.031	5.998	±	2.57267						0.007	6.416	±	2.42834	0.027	5.092	±	2.10617	0.034	4.996	±	2.1477
		T5	0.001	9.758	±	3.13229	0.001	7.934	±	2.80419	0.0012	8.192	±	2.81479						0.007	7.346	±	2.72024	0.014	5.784	±	2.35433	0.009	6.1	±	2.36719						0.018	6.272	±	2.48278	0.025	4.924	±	2.06652	0.025	5.08	±	2.18137
		T6	0	9.872	±	3.05826	0	8.082	±	2.70344	0.0004	8.338	±	2.80172						0.004	7.53	±	2.63021	0.008	6.018	±	2.29977	0.01	6.186	±	2.35944						0.011	6.356	±	2.47212	0.022	5.07	±	2.05897	0.02	5.088	±	2.08533
		T7	0.0002	9.824	±	3.03747	0.0004	8.042	±	2.72941	0.0004	8.224	±	2.67824						0.013	7.494	±	2.7032	0.018	5.944	±	2.3754	0.01	6.08	±	2.39486						0.008	6.426	±	2.40256	0.01	5.104	±	2.02615	0.023	5.106	±	2.08065
		T8	0	9.826	±	3.14191	0.0006	7.996	±	2.79568	0.001	8.252	±	2.85949						0.005	7.404	±	2.66906	0.013	5.822	±	2.35156	0.013	6.148	±	2.37818						0.011	6.27	±	2.50147	0.028	4.932	±	2.08991	0.027	5.07	±	2.16883
		T9	0.0004	9.88	±	3.09373	0.001	8.056	±	2.79368	0.0004	8.36	±	2.83239						0.006	7.538	±	2.66189	0.011	6.036	±	2.30043	0.008	6.174	±	2.42562						0.007	6.396	±	2.44973	0.013	5.12	±	2.02527	0.023	5.132	±	2.0753
		T10	0.0002	9.79	±	3.04256	0.001	8.038	±	2.73679	0.001	8.248	±	2.71327						0.006	7.486	±	2.68682	0.011	5.968	±	2.33504	0.01	6.18	±	2.33518						0.01	6.446	±	2.42383	0.019	5.154	±	2.03677	0.021	5.232	±	2.08579
		T11	0.0004	9.878	±	3.093	0.0004	8.018	±	2.78486	0.0008	8.286	±	2.82173						0.003	7.534	±	2.59877	0.016	5.988	±	2.34208	0.01	6.146	±	2.46998						0.016	6.434	±	2.47179	0.022	5.15	±	2.06634	0.026	5.112	±	2.15595
		T12	0.0008	9.748	±	3.19542	0.0016	7.884	±	2.88771	0.001	8.208	±	2.91294						0.01	7.268	±	2.82279	0.021	5.724	±	2.46453	0.026	5.968	±	2.54823						0.027	6.03	±	2.60344	0.042	4.708	±	2.19261	0.046	4.778	±	2.25828
		T13	0.0002	9.866	±	3.02178	0.0002	8.092	±	2.70238	0.0004	8.318	±	2.71261						0.004	7.552	±	2.65148	0.012	6.034	±	2.36144	0.009	6.228	±	2.30854						0.009	6.474	±	2.37507	0.018	5.158	±	2.02265	0.016	5.234	±	2.05851
		T14	0.0006	9.894	±	3.07021	0.0016	7.984	±	2.81988	0.0008	8.318	±	2.79261						0.006	7.55	±	2.64585	0.01	6.034	±	2.33416	0.018	6.134	±	2.51563						0.01	6.504	±	2.41657	0.019	5.196	±	2.07796	0.016	5.168	±	2.05524
		T15	0.0006	9.71	±	3.23518	0.0018	7.79	±	2.9272	0.0016	8.132	±	2.9297						0.012	7.15	±	2.86386	0.029	5.556	±	2.47406	0.022	5.93	±	2.53249						0.023	5.974	±	2.61728	0.05	4.566	±	2.22904	0.054	4.772	±	2.31892
C3	T1	T1	0.0062	5.802	±	2.47445	0.0094	4.514	±	2.13925	0.007	4.652	±	2.11361	0.0376	2.742	±	1.8913		0.1	4.082	±	2.29838	0.141	3.088	±	1.87076	0.068	3.35	±	1.70188	0.385	1.578	±	1.47108		0.148	3.508	±	2.21695	0.182	2.784	±	1.82117	0.113	2.962	±	1.66413	0.478
		T2	0.0012	6.376	±	2.19441	0.0018	5.138	±	1.93512	0.002	5.21	±	1.90986	0.0202	3.172	±	1.84114		0.015	5.188	±	1.85906	0.016	4.384	±	1.49893	0.013	4.424	±	1.50416	0.128	2.436	±	1.41276		0.017	4.864	±	1.68533	0.025	4.23	±	1.37149	0.015	4.27	±	1.31941	0.113
		T3	0.002	6.334	±	2.25245	0.0036	5.142	±	1.96359	0.0018	5.19	±	1.91822	0.0192	3.15	±	1.82121		0.02	5.238	±	1.84248	0.021	4.382	±	1.47114	0.01	4.412	±	1.46984	0.117	2.442	±	1.3662		0.022	4.844	±	1.69308	0.023	4.218	±	1.39658	0.014	4.252	±	1.32448	0.115
		T4	0.0036	6.008	±	2.42442	0.0088	4.678	±	2.13093	0.0088	4.686	±	2.17673						0.042	4.496	±	2.12191	0.086	3.454	±	1.80808	0.077	3.608	±	1.78031						0.067	3.926	±	2.06174	0.105	3.152	±	1.7146	0.108	3.254	±	1.73738
		T5	0.0016	6.366	±	2.24211	0.0034	5.068	±	1.9512	0.0042	5.048	±	1.99039						0.013	5.158	±	1.91904	0.019	4.276	±	1.53824	0.029	4.196	±	1.64812						0.015	4.802	±	1.73084	0.021	4.124	±	1.39232	0.033	4.042	±	1.44925
		T6	0.002	6.338	±	2.28188	0.0032	5.046	±	2.00047	0.0056	5.046	±	2.02632						0.007	5.26	±	1.80878	0.018	4.302	±	1.48155	0.025	4.258	±	1.57858						0.018	4.814	±	1.73448	0.026	4.148	±	1.43811	0.031	4.078	±	1.49135
		T7	0.0034	6.002	±	2.43514	0.0056	4.694	±	2.08392	0.0076	4.778	±	2.1474						0.036	4.534	±	2.09457	0.059	3.558	±	1.70045	0.075	3.658	±	1.75103						0.067	3.916	±	2.05844	0.073	3.186	±	1.60997	0.097	3.26	±	1.72028
		T8	0.0014	6.4	±	2.20655	0.003	5.112	±	1.93474	0.0038	5.064	±	1.97985						0.01	5.174	±	1.89877	0.022	4.268	±	1.55776	0.035	4.162	±	1.66989						0.011	4.824	±	1.69112	0.018	4.164	±	1.36491	0.017	4.076	±	1.36971
		T9	0.0016	6.414	±	2.20124	0.0046	5.086	±	1.98911	0.0032	5.082	±	1.97514						0.012	5.226	±	1.85698	0.022	4.296	±	1.52404	0.024	4.236	±	1.61583						0.012	4.856	±	1.71295	0.015	4.2	±	1.38344	0.017	4.13	±	1.41884
		T10	0.0026	6.304	±	2.3497	0.0066	5.004	±	2.07564	0.004	5.062	±	2.02194						0.021	5.124	±	1.92362	0.028	4.256	±	1.55463	0.029	4.212	±	1.58416						0.018	4.702	±	1.79845	0.028	4.008	±	1.44569	0.024	3.974	±	1.45514
		T11	0.0018	6.344	±	2.24113	0.0036	5.032	±	2.00075	0.0042	4.986	±	2.03272						0.015	5.102	±	1.93942	0.029	4.144	±	1.61922	0.037	4.128	±	1.64509						0.01	4.734	±	1.74708	0.023	4.014	±	1.44703	0.025	4.002	±	1.44155
		T12	0.0024	6.142	±	2.34037	0.0058	4.772	±	2.05919	0.0066	4.808	±	2.08218						0.03	4.71	±	2.10721	0.046	3.698	±	1.68393	0.084	3.716	±	1.87052						0.033	4.286	±	1.97538	0.05	3.576	±	1.62199	0.081	3.536	±	1.70986
		T13	0.0024	6.286	±	2.38661	0.0062	4.994	±	2.11576	0.0038	5.066	±	2.01586						0.011	5.182	±	1.85966	0.021	4.246	±	1.51584	0.014	4.248	±	1.48212						0.017	4.684	±	1.79537	0.032	3.998	±	1.46907	0.031	3.974	±	1.47699
		T14	0.0016	6.368	±	2.24089	0.005	5.018	±	2.04838	0.005	5.01	±	2.03274						0.018	5.11	±	1.94105	0.038	4.136	±	1.64931	0.029	4.176	±	1.61853						0.017	4.736	±	1.77241	0.028	4.016	±	1.47849	0.023	4.02	±	1.44003
		T15	0.002	6.152	±	2.3217	0.0056	4.784	±	2.02915	0.0066	4.814	±	2.09614						0.047	4.666	±	2.17374	0.069	3.662	±	1.77	0.082	3.69	±	1.87174						0.041	4.256	±	2.00262	0.055	3.542	±	1.61891	0.074	3.5	±	1.67356
	T2	T1	0.0018	6.338	±	2.17405	0.0028	5.088	±	1.84707	0.0014	5.258	±	1.82887	0.0168	3.156	±	1.7694		0.007	5.294	±	1.69837	0.014	4.474	±	1.45789	0.009	4.526	±	1.39186	0.087	2.57	±	1.3509		0.014	4.954	±	1.61508	0.012	4.306	±	1.2649	0.009	4.322	±	1.24815	0.087
		T2	0.0106	5.582	±	2.61919	0.0162	4.152	±	2.2623	0.0072	4.476	±	2.17857	0.0468	2.544	±	1.93386		0.102	4.052	±	2.28616	0.137	3.196	±	1.93011	0.084	3.32	±	1.79243	0.406	1.582	±	1.55167		0.185	3.354	±	2.2485	0.221	2.564	±	1.83665	0.122	2.802	±	1.64545	0.512
		T3	0.0006	6.402	±	2.13142	0.002	5.124	±	1.84065	0.0006	5.296	±	1.86007	0.016	3.192	±	1.76359		0.017	5.22	±	1.81629	0.02	4.434	±	1.54208	0.009	4.428	±	1.46798	0.115	2.492	±	1.41136		0.011	4.944	±	1.63938	0.015	4.278	±	1.32381	0.007	4.292	±	1.26978	0.099
		T4	0.0012	6.336	±	2.21179	0.0036	4.914	±	1.9257	0.0024	5.038	±	1.98255						0.011	5.2	±	1.79198	0.016	4.344	±	1.51656	0.022	4.292	±	1.52219						0.019	4.782	±	1.75829	0.029	3.986	±	1.45531	0.022	4.034	±	1.44393
		T5	0.0028	6.004	±	2.41616	0.0084	4.582	±	2.10849	0.0104	4.722	±	2.18529						0.029	4.698	±	2.07487	0.057	3.77	±	1.78726	0.074	3.762	±	1.86086						0.033	4.202	±	1.96954	0.06	3.448	±	1.64256	0.091	3.378	±	1.72629
		T6	0.0016	6.318	±	2.19173	0.0032	5	±	1.85133	0.0042	5	±	2.02091						0.019	5.058	±	1.92675	0.035	4.166	±	1.6671	0.031	4.134	±	1.62625						0.014	4.842	±	1.70233	0.027	4.12	±	1.40698	0.021	4.048	±	1.38261
		T7	0.0014	6.33	±	2.2154	0.0032	5.034	±	1.90012	0.0036	5.048	±	1.91451						0.008	5.25	±	1.79687	0.011	4.44	±	1.48614	0.007	4.326	±	1.48995						0.005	4.918	±	1.62847	0.013	4.206	±	1.33092	0.011	4.144	±	1.35244
		T8	0.0006	6.422	±	2.15001	0.0032	5.034	±	1.87466	0.0038	5.154	±	1.97489						0.01	5.25	±	1.8124	0.017	4.346	±	1.52532	0.026	4.298	±	1.58421						0.018	4.916	±	1.69818	0.022	4.19	±	1.38341	0.03	4.062	±	1.47863
		T9	0.003	5.916	±	2.45091	0.0064	4.48	±	2.07796	0.009	4.612	±	2.25534						0.041	4.442	±	2.1197	0.07	3.504	±	1.80589	0.089	3.562	±	1.84813						0.039	3.966	±	1.97756	0.062	3.148	±	1.57371	0.086	3.242	±	1.65656
		T10	0.0034	5.964	±	2.45045	0.0072	4.586	±	2.11875	0.008	4.672	±	2.09972						0.04	4.672	±	2.13752	0.05	3.828	±	1.78146	0.081	3.744	±	1.84007						0.026	4.214	±	1.92715	0.049	3.464	±	1.60851	0.084	3.426	±	1.68919
		T11	0.0004	6.388	±	2.19779	0.0032	4.918	±	1.91754	0.002	5.094	±	1.99478						0.012	5.174	±	1.82786	0.019	4.308	±	1.55034	0.022	4.246	±	1.56523						0.016	4.792	±	1.76631	0.022	3.986	±	1.46354	0.024	4	±	1.46224
		T12	0.0014	6.306	±	2.23861	0.0034	4.968	±	1.87896	0.004	5.018	±	2.02677						0.017	5.106	±	1.86554	0.033	4.17	±	1.62288	0.027	4.186	±	1.59874						0.013	4.862	±	1.66605	0.02	4.148	±	1.34011	0.027	4.044	±	1.43112
		T13	0.0022	6.314	±	2.22314	0.0036	5.024	±	1.89183	0.004	5.024	±	1.97467						0.015	5.152	±	1.88373	0.026	4.338	±	1.60385	0.031	4.228	±	1.60455						0.019	4.902	±	1.67128	0.023	4.202	±	1.3788	0.025	4.108	±	1.39653
		T14	0.0044	5.918	±	2.4971	0.0104	4.384	±	2.18388	0.0126	4.626	±	2.2929						0.043	4.486	±	2.11383	0.077	3.58	±	1.82508	0.08	3.622	±	1.8244						0.065	3.89	±	2.06596	0.115	3.01	±	1.69788	0.124	3.192	±	1.75904
		T15	0.0012	6.342	±	2.20088	0.0034	4.988	±	1.89617	0.0028	5.092	±	1.98884						0.01	5.226	±	1.78665	0.027	4.284	±	1.57284	0.019	4.298	±	1.57406						0.011	4.91	±	1.66934	0.016	4.214	±	1.3476	0.027	4.056	±	1.47751
	T3	T1	0.0016	6.274	±	2.33031	0.0032	5.036	±	1.94177	0.001	5.22	±	1.93994	0.0224	3.102	±	1.82453		0.016	5.22	±	1.85554	0.023	4.364	±	1.57924	0.01	4.476	±	1.50456	0.126	2.448	±	1.39759		0.024	4.696	±	1.70367	0.028	4.036	±	1.42011	0.025	4.046	±	1.39851	0.169
		T2	0.0024	6.236	±	2.32157	0.0048	4.994	±	1.96668	0.002	5.176	±	1.95879	0.0208	3.048	±	1.7891		0.019	5.186	±	1.8376	0.021	4.376	±	1.50362	0.013	4.422	±	1.5087	0.131	2.418	±	1.39686		0.023	4.816	±	1.66641	0.021	4.156	±	1.32417	0.016	4.19	±	1.32123	0.12
		T3	0.0056	5.682	±	2.50383	0.0096	4.338	±	2.11429	0.0046	4.622	±	2.02712	0.0382	2.596	±	1.82431		0.074	4.32	±	2.19964	0.109	3.36	±	1.85953	0.061	3.564	±	1.76551	0.351	1.718	±	1.52276		0.108	3.698	±	2.07004	0.149	2.918	±	1.7425	0.086	3.122	±	1.61112	0.441
		T4	0.003	6.198	±	2.38883	0.0064	4.87	±	2.02069	0.0046	5.086	±	2.02106						0.016	5.138	±	1.91432	0.025	4.228	±	1.56412	0.038	4.192	±	1.68463						0.024	4.61	±	1.76721	0.039	3.93	±	1.45093	0.037	3.878	±	1.45851
		T5	0.0016	6.238	±	2.33083	0.0038	4.93	±	1.95318	0.005	4.99	±	2.0406						0.017	5.132	±	1.87886	0.028	4.226	±	1.59106	0.03	4.29	±	1.60327						0.021	4.686	±	1.71824	0.027	3.942	±	1.41231	0.041	3.934	±	1.48925
		T6	0.0044	5.954	±	2.45763	0.0076	4.614	±	2.06283	0.01	4.688	±	2.1641						0.026	4.826	±	2.02332	0.046	3.84	±	1.73014	0.062	3.868	±	1.80495						0.045	4.262	±	1.93781	0.067	3.442	±	1.62951	0.09	3.446	±	1.72164
		T7	0.0018	6.318	±	2.31781	0.0026	5.004	±	1.9172	0.0034	5.062	±	1.98598						0.016	5.192	±	1.87794	0.029	4.264	±	1.609	0.025	4.286	±	1.61394						0.02	4.724	±	1.70843	0.025	3.958	±	1.41288	0.022	3.966	±	1.41026
		T8	0.0038	5.954	±	2.45925	0.006	4.58	±	1.99689	0.0066	4.738	±	2.14848						0.03	4.66	±	2.06317	0.057	3.658	±	1.71872	0.063	3.808	±	1.79063						0.048	4.058	±	1.9069	0.078	3.286	±	1.60773	0.084	3.394	±	1.65151
		T9	0.0026	6.224	±	2.41902	0.005	4.92	±	2.03119	0.0046	4.99	±	2.09482						0.013	5.22	±	1.85339	0.023	4.288	±	1.56701	0.031	4.244	±	1.65142						0.016	4.752	±	1.7057	0.03	4.024	±	1.4316	0.019	3.974	±	1.42736
		T10	0.0026	6.29	±	2.32837	0.0036	4.972	±	1.94808	0.0048	5.014	±	1.99895						0.015	5.162	±	1.88077	0.024	4.252	±	1.5884	0.023	4.276	±	1.59699						0.017	4.764	±	1.71676	0.033	3.994	±	1.44154	0.028	3.994	±	1.45536
		T11	0.0044	5.886	±	2.53247	0.0098	4.488	±	2.11052	0.0076	4.786	±	2.15751						0.045	4.636	±	2.09569	0.063	3.648	±	1.72252	0.081	3.7	±	1.85727						0.059	4.022	±	1.94301	0.079	3.31	±	1.59576	0.094	3.366	±	1.67716
		T12	0.0028	6.234	±	2.42221	0.0048	4.93	±	2.02564	0.006	4.986	±	2.1195						0.018	5.224	±	1.89352	0.037	4.264	±	1.66285	0.03	4.288	±	1.65644						0.022	4.672	±	1.7365	0.038	3.94	±	1.49353	0.052	3.858	±	1.5525
		T13	0.0026	6.018	±	2.41692	0.006	4.664	±	2.02663	0.0062	4.726	±	2.07297						0.033	4.782	±	2.0719	0.063	3.814	±	1.7879	0.069	3.862	±	1.84509						0.035	4.29	±	1.89829	0.067	3.438	±	1.61826	0.079	3.51	±	1.66092
		T14	0.0014	6.168	±	2.39364	0.0042	4.836	±	2.02415	0.0038	5.052	±	2.08846						0.014	5.122	±	1.90913	0.025	4.226	±	1.54509	0.033	4.144	±	1.67034						0.018	4.666	±	1.72842	0.015	3.992	±	1.35712	0.028	3.95	±	1.43232
		T15	0.0026	6.246	±	2.35904	0.0038	4.938	±	1.94318	0.005	5	±	2.05627						0.019	5.15	±	1.88814	0.033	4.212	±	1.62656	0.022	4.296	±	1.58584						0.023	4.622	±	1.74246	0.039	3.884	±	1.47944	0.028	3.862	±	1.47348
	T4	T1	0.0026	5.992	±	2.39618	0.0052	4.632	±	2.00514	0.0032	4.818	±	2.04035	0.0334	2.792	±	1.87624		0.038	4.544	±	2.04064	0.049	3.606	±	1.70988	0.028	3.738	±	1.63034	0.304	1.862	±	1.51897		0.06	3.88	±	1.99338	0.084	3.18	±	1.64021	0.053	3.356	±	1.58864	0.389
		T2	0.0018	6.308	±	2.31138	0.0028	5.034	±	1.93768	0.0014	5.188	±	1.9638	0.0218	3.12	±	1.8322		0.007	5.192	±	1.79286	0.013	4.38	±	1.50794	0.006	4.366	±	1.50742	0.147	2.378	±	1.42799		0.016	4.732	±	1.7237	0.018	4.134	±	1.35199	0.02	4.082	±	1.37956	0.163
		T3	0.0014	6.322	±	2.30339	0.002	5.022	±	1.93372	0.0024	5.13	±	1.99276	0.024	3.05	±	1.85498		0.017	5.166	±	1.88467	0.018	4.326	±	1.52448	0.016	4.33	±	1.51572	0.161	2.326	±	1.44076		0.013	4.736	±	1.67724	0.018	4.088	±	1.34836	0.013	4.064	±	1.31668	0.168
		T4	0.0066	5.762	±	2.59887	0.0108	4.296	±	2.10067	0.0122	4.632	±	2.28162						0.104	4.068	±	2.30493	0.164	3.106	±	1.95975	0.107	3.392	±	1.89788						0.182	3.316	±	2.33615	0.21	2.638	±	1.85267	0.178	3.004	±	1.92137
		T5	0.0024	6.434	±	2.31106	0.0044	5.088	±	1.91518	0.004	5.122	±	2.00528						0.017	5.288	±	1.84186	0.033	4.384	±	1.61467	0.029	4.344	±	1.58625						0.014	4.832	±	1.68719	0.02	4.186	±	1.32482	0.038	4.034	±	1.46594
		T6	0.002	6.43	±	2.28217	0.0034	5.096	±	1.94797	0.0048	5.054	±	2.03991						0.018	5.298	±	1.81397	0.024	4.388	±	1.52964	0.022	4.262	±	1.56006						0.018	4.854	±	1.66056	0.03	4.144	±	1.38462	0.038	3.994	±	1.42478
		T7	0.0024	6.052	±	2.43212	0.0062	4.596	±	2.05353	0.0056	4.804	±	2.12747						0.033	4.558	±	2.05545	0.059	3.574	±	1.7348	0.09	3.632	±	1.84064						0.049	3.928	±	2.0077	0.089	3.174	±	1.66508	0.092	3.318	±	1.72216
		T8	0.0012	6.38	±	2.32314	0.0034	5.024	±	1.93162	0.004	5.078	±	2.05478						0.009	5.2	±	1.86426	0.02	4.316	±	1.57436	0.026	4.27	±	1.61917						0.011	4.764	±	1.68854	0.023	4.098	±	1.36391	0.031	4.006	±	1.42759
		T9	0.0018	6.362	±	2.33547	0.0038	5.044	±	1.94778	0.004	5.068	±	2.05709						0.012	5.236	±	1.7943	0.018	4.374	±	1.50279	0.035	4.224	±	1.62248						0.013	4.782	±	1.70276	0.022	4.102	±	1.3724	0.027	3.984	±	1.41483
		T10	0.0012	6.358	±	2.3275	0.004	4.962	±	1.99463	0.0032	5.074	±	2.01161						0.014	5.202	±	1.8619	0.028	4.264	±	1.59651	0.028	4.188	±	1.64175						0.026	4.726	±	1.79113	0.032	4.026	±	1.46611	0.031	3.922	±	1.47244
		T11	0.0044	6.014	±	2.56015	0.0074	4.598	±	2.06171	0.0054	4.858	±	2.19651						0.034	4.624	±	2.12771	0.053	3.728	±	1.72307	0.045	3.874	±	1.69912						0.041	4.046	±	1.99947	0.054	3.402	±	1.53387	0.049	3.58	±	1.58812
		T12	0.0016	6.352	±	2.30508	0.0056	5.008	±	1.97885	0.0046	4.968	±	2.05796						0.009	5.232	±	1.84325	0.026	4.29	±	1.58063	0.047	4.152	±	1.68871						0.013	4.728	±	1.73696	0.029	4	±	1.45124	0.046	3.862	±	1.51369
		T13	0.0026	6.358	±	2.32233	0.0064	4.962	±	2.02451	0.0054	5.018	±	2.06784						0.015	5.19	±	1.87814	0.027	4.234	±	1.58485	0.036	4.138	±	1.66725						0.013	4.738	±	1.74769	0.021	4	±	1.429	0.028	3.906	±	1.46332
		T14	0.0042	6	±	2.55157	0.0078	4.61	±	2.06789	0.0082	4.86	±	2.22381						0.034	4.638	±	2.08262	0.046	3.752	±	1.70335	0.059	3.86	±	1.75256						0.046	4.054	±	2.02909	0.054	3.422	±	1.57238	0.047	3.582	±	1.5798
		T15	0.0028	6.356	±	2.32178	0.0048	5	±	1.95033	0.0068	4.98	±	2.0794						0.013	5.21	±	1.87814	0.031	4.256	±	1.63007	0.038	4.184	±	1.65193						0.02	4.718	±	1.73997	0.022	4.016	±	1.39775	0.037	3.886	±	1.48634
	T5	T1	0.0022	6.38	±	2.23172	0.0034	5.046	±	1.9395	0.0014	5.134	±	1.9146	0.022	3.048	±	1.81135		0.01	5.226	±	1.84182	0.015	4.352	±	1.50943	0.02	4.364	±	1.51188	0.124	2.44	±	1.38576		0.024	4.67	±	1.73381	0.024	4.02	±	1.3775	0.016	4.026	±	1.37594	0.171
		T2	0.003	6.094	±	2.3649	0.006	4.686	±	2.03606	0.0038	4.848	±	2.02707	0.0338	2.77	±	1.84567		0.047	4.58	±	2.17171	0.051	3.614	±	1.76014	0.054	3.626	±	1.76954	0.36	1.756	±	1.58208		0.063	3.95	±	1.95687	0.072	3.26	±	1.59967	0.045	3.374	±	1.54354	0.403
		T3	0.0018	6.35	±	2.25535	0.0022	5.008	±	1.89196	0.0018	5.132	±	1.87886	0.022	3.06	±	1.77526		0.011	5.244	±	1.791	0.019	4.358	±	1.53564	0.022	4.342	±	1.53408	0.123	2.43	±	1.40181		0.019	4.718	±	1.69096	0.032	4.042	±	1.41571	0.02	4.096	±	1.36845	0.148
		T4	0.0008	6.466	±	2.21263	0.0048	5.036	±	1.94383	0.006	5.012	±	2.04843						0.018	5.276	±	1.89299	0.033	4.346	±	1.63431	0.03	4.29	±	1.58821						0.018	4.802	±	1.6744	0.04	4.058	±	1.4487	0.037	3.974	±	1.50917
		T5	0.0072	5.944	±	2.55879	0.0124	4.422	±	2.21242	0.009	4.692	±	2.12548						0.085	4.42	±	2.33689	0.122	3.394	±	1.89535	0.105	3.526	±	1.92224						0.119	3.63	±	2.17067	0.167	2.874	±	1.7718	0.138	3.106	±	1.76632
		T6	0.0018	6.466	±	2.26096	0.0064	5.028	±	1.95013	0.0054	5.062	±	2.00404						0.012	5.296	±	1.82091	0.021	4.35	±	1.56331	0.026	4.236	±	1.59589						0.018	4.796	±	1.66648	0.028	4.086	±	1.39375	0.029	4.08	±	1.41266
		T7	0.0012	6.416	±	2.24499	0.0026	5.008	±	1.96056	0.0044	5.018	±	1.98283						0.012	5.204	±	1.90841	0.021	4.202	±	1.6192	0.02	4.184	±	1.58514						0.013	4.654	±	1.73069	0.019	3.898	±	1.40127	0.035	3.882	±	1.48063
		T8	0.0018	6.208	±	2.39384	0.0048	4.732	±	2.00305	0.004	4.914	±	2.00914						0.015	4.952	±	2.0124	0.027	3.986	±	1.65364	0.032	4.05	±	1.66501						0.033	4.286	±	1.91987	0.038	3.55	±	1.51387	0.033	3.644	±	1.50849
		T9	0.0008	6.474	±	2.23076	0.0012	5.016	±	1.87063	0.005	5	±	2.0367						0.011	5.164	±	1.90177	0.036	4.198	±	1.61722	0.05	4.044	±	1.73005						0.012	4.684	±	1.71321	0.025	3.98	±	1.40341	0.034	3.896	±	1.49379
		T10	0.0046	6.064	±	2.43513	0.0098	4.616	±	2.13942	0.007	4.76	±	2.1021						0.044	4.646	±	2.19989	0.086	3.57	±	1.86295	0.087	3.632	±	1.87085						0.07	3.936	±	2.00398	0.103	3.17	±	1.66549	0.101	3.306	±	1.6986
		T11	0.0016	6.378	±	2.25437	0.0042	4.954	±	1.92707	0.0046	4.976	±	2.05223						0.017	5.25	±	1.86895	0.032	4.306	±	1.62265	0.025	4.262	±	1.59308						0.019	4.74	±	1.70156	0.033	4.006	±	1.44985	0.045	3.936	±	1.52782
		T12	0.0022	6.408	±	2.27656	0.0032	4.984	±	1.94821	0.005	5.028	±	2.03454						0.017	5.252	±	1.87083	0.026	4.304	±	1.56654	0.026	4.23	±	1.59551						0.023	4.686	±	1.75513	0.032	4.012	±	1.42052	0.042	3.972	±	1.50515
		T13	0.0026	6.372	±	2.29148	0.0044	4.958	±	1.97031	0.0034	5.018	±	1.93996						0.017	5.178	±	1.91101	0.035	4.176	±	1.66727	0.031	4.134	±	1.63362						0.018	4.638	±	1.73896	0.031	3.88	±	1.44072	0.029	3.906	±	1.46878
		T14	0.001	6.43	±	2.22352	0.0046	4.974	±	1.93367	0.0056	4.95	±	2.09616						0.022	5.118	±	1.95906	0.036	4.168	±	1.66088	0.049	4.048	±	1.73456						0.018	4.674	±	1.73226	0.031	3.934	±	1.45112	0.065	3.814	±	1.61617
		T15	0.0028	6.194	±	2.42905	0.0058	4.72	±	2.03709	0.0046	4.916	±	2.03693						0.024	4.908	±	2.0542	0.044	3.954	±	1.68901	0.037	4.022	±	1.67998						0.052	4.222	±	2.00168	0.058	3.51	±	1.57936	0.057	3.598	±	1.57889
	T6	T1	0.0012	6.212	±	2.3118	0.0032	4.9	±	1.92918	0.0022	5.03	±	1.99877	0.0246	2.972	±	1.80734		0.022	5.108	±	1.87186	0.027	4.21	±	1.53957	0.013	4.26	±	1.48277	0.156	2.296	±	1.42071		0.023	4.708	±	1.74062	0.033	4.014	±	1.43313	0.018	4.034	±	1.36993	0.165
		T2	0.0024	6.316	±	2.28941	0.0032	5.004	±	1.88774	0.002	5.15	±	1.94249	0.023	3.03	±	1.80287		0.022	5.1	±	1.85511	0.032	4.202	±	1.6043	0.015	4.3	±	1.51271	0.156	2.344	±	1.44074		0.022	4.694	±	1.76564	0.024	3.996	±	1.44571	0.014	3.984	±	1.38045	0.191
		T3	0.003	5.936	±	2.39868	0.0062	4.52	±	2.07796	0.0036	4.758	±	2.08657	0.0358	2.694	±	1.8756		0.049	4.594	±	2.06093	0.069	3.684	±	1.77519	0.035	3.732	±	1.65255	0.313	1.856	±	1.54326		0.057	4.226	±	2.01717	0.071	3.492	±	1.6807	0.03	3.616	±	1.54885	0.343
		T4	0.0012	6.35	±	2.30799	0.0034	4.978	±	1.95431	0.0052	5.032	±	2.0696						0.015	5.214	±	1.81038	0.029	4.28	±	1.56334	0.044	4.164	±	1.64433						0.014	4.886	±	1.63881	0.025	4.122	±	1.35016	0.037	3.968	±	1.48093
		T5	0.0022	6.358	±	2.27882	0.0044	4.982	±	1.92338	0.0044	4.98	±	2.0366						0.015	5.184	±	1.83344	0.027	4.23	±	1.57021	0.033	4.244	±	1.58965						0.022	4.852	±	1.71961	0.038	4.086	±	1.47471	0.048	3.936	±	1.52782
		T6	0.0064	5.772	±	2.55706	0.012	4.276	±	2.13738	0.0098	4.582	±	2.21228						0.068	4.34	±	2.22021	0.118	3.36	±	1.89789	0.089	3.57	±	1.83261						0.116	3.812	±	2.26314	0.147	3.046	±	1.85724	0.125	3.324	±	1.82712
		T7	0.0028	6.32	±	2.29932	0.0044	4.948	±	1.93521	0.0036	4.95	±	2.04394						0.01	5.19	±	1.80198	0.016	4.254	±	1.49858	0.02	4.096	±	1.565						0.009	4.83	±	1.68699	0.015	4.028	±	1.40042	0.026	3.934	±	1.4148
		T8	0.0008	6.304	±	2.29976	0.0034	4.86	±	1.97593	0.004	4.94	±	2.04563						0.016	5.124	±	1.89637	0.034	4.134	±	1.62871	0.049	4.058	±	1.68864						0.008	4.798	±	1.72109	0.021	4.034	±	1.43	0.05	3.892	±	1.56933
		T9	0.0024	6.098	±	2.4463	0.0052	4.638	±	1.99422	0.0036	4.934	±	2.04935						0.029	4.786	±	2.00754	0.043	3.782	±	1.6874	0.047	3.952	±	1.6925						0.056	4.226	±	2.0778	0.067	3.498	±	1.63054	0.05	3.648	±	1.58953
		T10	0.0008	6.314	±	2.2923	0.0028	4.942	±	1.92467	0.0058	4.924	±	2.08004						0.017	5.156	±	1.85772	0.033	4.198	±	1.59227	0.029	4.13	±	1.61422						0.016	4.804	±	1.74029	0.034	4	±	1.50807	0.037	3.884	±	1.49022
		T11	0.003	6.29	±	2.35573	0.0068	4.85	±	2.0351	0.0062	4.966	±	2.09457						0.015	5.12	±	1.90505	0.027	4.128	±	1.64021	0.051	4.012	±	1.70257						0.016	4.806	±	1.72666	0.022	4.042	±	1.39864	0.048	3.874	±	1.56159
		T12	0.0048	5.988	±	2.5136	0.0082	4.528	±	2.07594	0.0068	4.788	±	2.13345						0.031	4.76	±	2.03237	0.052	3.734	±	1.69	0.043	3.946	±	1.67687						0.054	4.214	±	2.07714	0.057	3.488	±	1.60388	0.055	3.648	±	1.60208
		T13	0.0038	5.974	±	2.42842	0.009	4.54	±	2.06898	0.0102	4.636	±	2.20735						0.032	4.656	±	2.01736	0.053	3.724	±	1.70843	0.083	3.68	±	1.79689						0.044	4.278	±	1.98259	0.08	3.46	±	1.69684	0.081	3.528	±	1.68168
		T14	0.0028	6.33	±	2.3385	0.0048	4.932	±	1.97567	0.0046	5.07	±	2.03943						0.017	5.126	±	1.8643	0.042	4.172	±	1.65322	0.035	4.13	±	1.64372						0.013	4.748	±	1.73998	0.029	4.006	±	1.43318	0.051	3.886	±	1.54706
		T15	0.002	6.234	±	2.36195	0.0062	4.832	±	2.0258	0.0072	4.898	±	2.13217						0.017	5.104	±	1.87849	0.029	4.13	±	1.59425	0.036	4.17	±	1.64006						0.021	4.728	±	1.78696	0.038	3.988	±	1.5027	0.039	3.904	±	1.53138
	T7	T1	0.0028	5.868	±	2.38753	0.0074	4.552	±	2.04242	0.0036	4.762	±	2.07549	0.0364	2.72	±	1.85608		0.044	4.544	±	2.06017	0.065	3.598	±	1.77244	0.037	3.712	±	1.7041	0.329	1.806	±	1.53124		0.068	3.958	±	2.02542	0.077	3.214	±	1.62137	0.051	3.294	±	1.58369	0.403
		T2	0.0016	6.288	±	2.19314	0.0028	5.024	±	1.85334	0.0018	5.15	±	1.89026	0.0188	3.082	±	1.74938		0.013	5.294	±	1.85823	0.02	4.424	±	1.51741	0.009	4.46	±	1.49353	0.132	2.45	±	1.41262		0.013	4.852	±	1.70323	0.02	4.108	±	1.41928	0.014	4.13	±	1.39321	0.168
		T3	0.0012	6.306	±	2.21343	0.004	5.028	±	1.91909	0.0016	5.16	±	1.93343	0.024	3.032	±	1.82052		0.01	5.256	±	1.84441	0.018	4.334	±	1.54882	0.009	4.366	±	1.50476	0.135	2.41	±	1.4163		0.016	4.86	±	1.69684	0.02	4.144	±	1.34651	0.01	4.152	±	1.28474	0.149
		T4	0.0038	5.898	±	2.44286	0.009	4.5	±	2.09246	0.0112	4.654	±	2.21928						0.038	4.6	±	2.11008	0.075	3.564	±	1.8301	0.098	3.638	±	1.92371						0.056	3.99	±	2.05721	0.102	3.1	±	1.70438	0.134	3.202	±	1.82497
		T5	0.002	6.324	±	2.20814	0.0044	4.994	±	1.90041	0.005	5.008	±	2.00897						0.014	5.318	±	1.84778	0.025	4.366	±	1.55707	0.027	4.34	±	1.60467						0.017	4.868	±	1.71858	0.031	4.078	±	1.44499	0.037	4.024	±	1.49722
		T6	0.002	6.334	±	2.27192	0.0036	5.012	±	1.92134	0.0032	5.116	±	1.9896						0.01	5.254	±	1.87483	0.026	4.312	±	1.57516	0.036	4.216	±	1.64562						0.015	4.868	±	1.70455	0.014	4.168	±	1.31663	0.034	4.002	±	1.46634
		T7	0.007	5.706	±	2.52109	0.0114	4.36	±	2.12295	0.009	4.558	±	2.1357						0.078	4.268	±	2.29378	0.135	3.234	±	1.90916	0.096	3.56	±	1.88519						0.142	3.558	±	2.26578	0.18	2.768	±	1.79259	0.131	3.106	±	1.80222
		T8	0.0004	6.398	±	2.1583	0.0028	5.064	±	1.89089	0.0048	5.072	±	2.04915						0.008	5.408	±	1.78346	0.018	4.432	±	1.51779	0.021	4.368	±	1.56302						0.01	4.988	±	1.6354	0.018	4.184	±	1.35646	0.024	4.11	±	1.38341
		T9	0.0012	6.39	±	2.19835	0.003	5.078	±	1.84752	0.0032	5.17	±	1.96748						0.015	5.382	±	1.83996	0.024	4.468	±	1.53862	0.024	4.338	±	1.59383						0.009	4.98	±	1.6255	0.018	4.238	±	1.33459	0.028	4.066	±	1.43726
		T10	0.0028	6.028	±	2.35558	0.0052	4.708	±	1.99568	0.0048	4.81	±	2.04746						0.026	4.844	±	2.10621	0.038	3.864	±	1.6758	0.041	4.056	±	1.68752						0.043	4.256	±	2.05589	0.064	3.478	±	1.65113	0.052	3.708	±	1.60415
		T11	0.0026	6.294	±	2.29321	0.0052	4.918	±	1.97717	0.0046	4.97	±	2.06188						0.013	5.266	±	1.87744	0.029	4.26	±	1.60467	0.033	4.162	±	1.69606						0.02	4.808	±	1.77941	0.033	3.916	±	1.47347	0.022	3.89	±	1.45672
		T12	0.0024	6.292	±	2.29085	0.0052	4.954	±	1.9395	0.007	5.034	±	2.11739						0.01	5.208	±	1.87624	0.021	4.272	±	1.59768	0.047	4.086	±	1.72962						0.015	4.784	±	1.7494	0.027	4.054	±	1.41813	0.058	3.832	±	1.59447
		T13	0.0018	6.05	±	2.37974	0.0044	4.724	±	2.01789	0.0058	4.848	±	2.05648						0.044	4.792	±	2.14507	0.05	3.796	±	1.72782	0.039	3.994	±	1.69435						0.039	4.27	±	2.00777	0.053	3.526	±	1.59934	0.044	3.716	±	1.54458
		T14	0.0012	6.298	±	2.27692	0.0036	4.93	±	1.92635	0.004	4.998	±	2.03276						0.011	5.252	±	1.90055	0.019	4.282	±	1.5997	0.03	4.194	±	1.67606						0.018	4.814	±	1.75741	0.035	3.928	±	1.49031	0.034	3.876	±	1.52149
		T15	0.0014	6.304	±	2.23441	0.0038	4.952	±	1.92286	0.0042	4.964	±	2.09836						0.014	5.22	±	1.86845	0.031	4.258	±	1.61122	0.047	4.148	±	1.71961						0.01	4.798	±	1.72806	0.026	4.012	±	1.44289	0.045	3.862	±	1.56314
	T8	T1	0.0012	6.308	±	2.25527	0.0038	4.976	±	1.92331	0.002	5.146	±	1.98157	0.024	3.036	±	1.81163		0.013	5.192	±	1.8822	0.017	4.286	±	1.55584	0.01	4.32	±	1.51125	0.161	2.332	±	1.4601		0.015	4.8	±	1.72133	0.018	4.094	±	1.39611	0.013	4.116	±	1.34028	0.19
		T2	0.0008	6.348	±	2.22077	0.0016	5.05	±	1.85282	0.001	5.208	±	1.8741	0.0174	3.12	±	1.7403		0.013	5.124	±	1.909	0.026	4.18	±	1.6255	0.019	4.214	±	1.58768	0.183	2.272	±	1.49407		0.018	4.842	±	1.72801	0.024	4.144	±	1.42453	0.015	4.134	±	1.3579	0.145
		T3	0.0032	6.012	±	2.39616	0.005	4.646	±	2.08783	0.0026	4.872	±	1.9989	0.036	2.75	±	1.83872		0.049	4.628	±	2.12841	0.06	3.672	±	1.7388	0.037	3.766	±	1.65891	0.289	1.866	±	1.47656		0.069	4.056	±	2.09219	0.074	3.28	±	1.63593	0.055	3.394	±	1.62216	0.375
		T4	0.0026	6.288	±	2.33806	0.0056	4.838	±	2.00444	0.006	4.982	±	2.09286						0.01	5.242	±	1.86572	0.021	4.254	±	1.56139	0.041	4.154	±	1.6392						0.014	4.758	±	1.79127	0.031	3.962	±	1.46857	0.032	3.878	±	1.48571
		T5	0.003	6.172	±	2.415	0.005	4.776	±	1.99042	0.0038	4.942	±	2.02799						0.042	4.716	±	2.18085	0.063	3.758	±	1.73564	0.054	3.842	±	1.77713						0.043	4.402	±	2.01952	0.049	3.616	±	1.59722	0.051	3.772	±	1.58194
		T6	0.0022	6.338	±	2.28188	0.0064	4.952	±	2.00642	0.0052	5.02	±	2.0366						0.016	5.174	±	1.94461	0.037	4.12	±	1.69365	0.031	4.08	±	1.65055						0.019	4.774	±	1.82215	0.035	3.974	±	1.50917	0.046	3.856	±	1.57663
		T7	0.0024	6.362	±	2.30961	0.0038	4.978	±	1.91917	0.0044	5.09	±	2.03864						0.012	5.314	±	1.8463	0.025	4.344	±	1.53232	0.018	4.26	±	1.5668						0.008	4.962	±	1.59534	0.017	4.17	±	1.37732	0.029	4.044	±	1.44504
		T8	0.0052	5.926	±	2.52446	0.0094	4.5	±	2.15654	0.0096	4.7	±	2.17134						0.067	4.372	±	2.26512	0.095	3.408	±	1.79241	0.104	3.532	±	1.89963						0.088	3.818	±	2.18716	0.135	2.98	±	1.75119	0.107	3.264	±	1.74509
		T9	0.0012	6.428	±	2.2031	0.0032	5.08	±	1.88604	0.0042	5.114	±	1.98569						0.012	5.326	±	1.83769	0.032	4.278	±	1.65936	0.038	4.218	±	1.627						0.007	4.976	±	1.65474	0.022	4.202	±	1.38749	0.027	4.088	±	1.4458
		T10	0.0016	6.342	±	2.31957	0.0044	4.972	±	1.94602	0.0036	5.102	±	1.99439						0.025	5.134	±	1.97229	0.033	4.152	±	1.63816	0.041	4.132	±	1.68802						0.012	4.846	±	1.70739	0.033	4.08	±	1.46552	0.027	3.99	±	1.45534
		T11	0.0032	6.022	±	2.45143	0.0114	4.556	±	2.13341	0.0084	4.752	±	2.19256						0.033	4.718	±	2.10069	0.065	3.712	±	1.75959	0.069	3.716	±	1.79849						0.085	4.058	±	2.15715	0.113	3.236	±	1.75139	0.117	3.316	±	1.80427
		T12	0.0016	6.368	±	2.25337	0.0036	5	±	1.96261	0.0056	5.064	±	2.05916						0.016	5.214	±	1.90941	0.04	4.192	±	1.6727	0.032	4.196	±	1.60878						0.019	4.818	±	1.78271	0.029	4.062	±	1.46503	0.039	4.016	±	1.49733
		T13	0.002	6.324	±	2.31957	0.004	4.918	±	1.98525	0.0048	5.03	±	2.00677						0.016	5.15	±	1.95891	0.032	4.12	±	1.63593	0.052	4.078	±	1.71139						0.02	4.762	±	1.80959	0.037	3.962	±	1.49827	0.064	3.818	±	1.62897
		T14	0.0018	6.34	±	2.28771	0.0044	4.906	±	1.97866	0.0038	5.016	±	2.04057						0.015	5.23	±	1.89702	0.031	4.188	±	1.62705	0.032	4.11	±	1.63541						0.017	4.76	±	1.82256	0.022	3.982	±	1.47711	0.035	3.884	±	1.51949
		T15	0.0036	6.184	±	2.38743	0.006	4.77	±	2.01573	0.006	4.914	±	2.10262						0.043	4.772	±	2.15422	0.055	3.798	±	1.74075	0.053	3.904	±	1.75096						0.054	4.362	±	2.06621	0.065	3.586	±	1.63563	0.045	3.76	±	1.56488
	T9	T1	0.0022	6.234	±	2.25795	0.0062	4.934	±	2.00391	0.0014	5.114	±	1.90122	0.0234	3.028	±	1.82498		0.014	5.186	±	1.85279	0.015	4.37	±	1.54838	0.011	4.378	±	1.5177	0.127	2.426	±	1.44797		0.01	4.792	±	1.59225	0.017	4.152	±	1.32161	0.009	4.168	±	1.28897	0.134
		T2	0.0046	5.88	±	2.42971	0.0072	4.514	±	2.01987	0.0036	4.636	±	1.96555	0.0354	2.634	±	1.80147		0.045	4.378	±	2.14516	0.071	3.464	±	1.81879	0.046	3.594	±	1.75563	0.372	1.718	±	1.61465		0.09	3.736	±	1.97743	0.098	3.1	±	1.62993	0.062	3.222	±	1.59539	0.431
		T3	0.0024	6.328	±	2.23818	0.0042	5.062	±	1.96163	0.002	5.182	±	1.87894	0.0212	3.104	±	1.80234		0.019	5.156	±	1.86846	0.019	4.35	±	1.49524	0.012	4.354	±	1.49964	0.128	2.402	±	1.39008		0.018	4.774	±	1.63939	0.029	4.128	±	1.42887	0.015	4.15	±	1.35622	0.151
		T4	0.0026	6.23	±	2.30921	0.004	4.826	±	1.95078	0.0058	4.858	±	2.06691						0.014	5.096	±	1.89589	0.032	4.162	±	1.64574	0.024	4.09	±	1.62436						0.018	4.65	±	1.7136	0.021	3.956	±	1.4227	0.029	3.878	±	1.45301
		T5	0.0024	6.284	±	2.27432	0.004	4.848	±	1.94027	0.0056	4.898	±	1.95996						0.014	5.148	±	1.91148	0.017	4.24	±	1.54686	0.041	4.188	±	1.68032						0.013	4.646	±	1.6987	0.033	3.938	±	1.47863	0.046	3.826	±	1.49932
		T6	0.0032	6.168	±	2.36334	0.0046	4.854	±	2.01761	0.005	4.91	±	2.01692						0.026	4.758	±	2.12837	0.038	3.848	±	1.72159	0.039	3.944	±	1.72506						0.037	4.292	±	1.87997	0.049	3.582	±	1.5465	0.051	3.732	±	1.65497
		T7	0.0018	6.326	±	2.25006	0.0032	4.986	±	1.91088	0.0052	5.004	±	1.99699						0.009	5.26	±	1.83296	0.017	4.406	±	1.53151	0.023	4.312	±	1.57262						0.015	4.88	±	1.59127	0.029	4.204	±	1.35063	0.028	4.108	±	1.41645
		T8	0.0012	6.394	±	2.19033	0.0028	5.01	±	1.92967	0.0036	5.09	±	1.91718						0.009	5.276	±	1.82843	0.018	4.42	±	1.4946	0.015	4.372	±	1.51258						0.01	4.846	±	1.55522	0.017	4.158	±	1.33747	0.019	4.076	±	1.32211
		T9	0.0056	5.83	±	2.53091	0.0092	4.468	±	2.11505	0.009	4.556	±	2.12211						0.103	4.108	±	2.34475	0.154	3.142	±	1.97376	0.115	3.368	±	1.94843						0.117	3.454	±	2.11243	0.17	2.774	±	1.77991	0.15	3.054	±	1.86777
		T10	0.002	6.262	±	2.27256	0.004	4.87	±	1.92323	0.0062	4.846	±	2.01304						0.021	5.12	±	1.95074	0.035	4.218	±	1.62207	0.042	4.122	±	1.69705						0.015	4.658	±	1.71288	0.023	3.97	±	1.44679	0.053	3.834	±	1.57573
		T11	0.0008	6.276	±	2.27002	0.0048	4.872	±	1.97877	0.0048	4.892	±	2.04561						0.016	5.084	±	1.91327	0.031	4.154	±	1.62694	0.032	4.084	±	1.64062						0.017	4.628	±	1.70426	0.027	3.942	±	1.43202	0.032	3.854	±	1.45355
		T12	0.0016	6.12	±	2.36288	0.0072	4.772	±	2.09007	0.0056	4.876	±	2.04274						0.033	4.776	±	2.1565	0.046	3.86	±	1.77074	0.053	3.962	±	1.7927						0.036	4.288	±	1.86562	0.038	3.592	±	1.51388	0.046	3.726	±	1.60359
		T13	0.0012	6.346	±	2.22018	0.004	5.016	±	1.94204	0.004	5.008	±	1.9626						0.015	5.17	±	1.90124	0.02	4.328	±	1.54104	0.036	4.24	±	1.62266						0.018	4.802	±	1.64057	0.022	4.114	±	1.38597	0.033	4.068	±	1.48781
		T14	0.0044	5.912	±	2.4638	0.0096	4.47	±	2.11556	0.0104	4.508	±	2.20971						0.05	4.356	±	2.18312	0.088	3.378	±	1.86671	0.115	3.442	±	1.95357						0.079	3.734	±	2.01229	0.112	3.058	±	1.71101	0.12	3.16	±	1.75769
		T15	0.0008	6.32	±	2.21416	0.0044	4.912	±	1.99505	0.0034	5.026	±	1.92952						0.017	5.216	±	1.87959	0.026	4.362	±	1.55801	0.024	4.324	±	1.6005						0.017	4.786	±	1.61642	0.033	4.092	±	1.39481	0.024	4.054	±	1.37804
	T10	T1	0.0026	6.388	±	2.32182	0.0036	4.976	±	1.96043	0.0016	5.226	±	1.9289	0.0228	3.05	±	1.80687		0.014	5.184	±	1.82249	0.025	4.32	±	1.55821	0.013	4.336	±	1.53149	0.148	2.396	±	1.44127		0.018	4.74	±	1.63923	0.025	4.046	±	1.36372	0.018	4.004	±	1.35714	0.168
		T2	0.0038	6.136	±	2.39065	0.005	4.642	±	2.00695	0.004	4.814	±	2.05173	0.0332	2.792	±	1.87196		0.034	4.592	±	2.07602	0.049	3.66	±	1.73188	0.027	3.766	±	1.66133	0.304	1.844	±	1.5159		0.056	3.904	±	1.92938	0.069	3.204	±	1.58521	0.054	3.248	±	1.50358	0.407
		T3	0.0014	6.454	±	2.25454	0.0028	5.046	±	1.84643	0.0018	5.206	±	1.87218	0.0188	3.108	±	1.74108		0.016	5.126	±	1.85784	0.022	4.284	±	1.54717	0.021	4.334	±	1.53584	0.155	2.348	±	1.4117		0.014	4.69	±	1.66453	0.015	4.026	±	1.31646	0.018	4.034	±	1.31931	0.162
		T4	0.0024	6.442	±	2.33197	0.0044	4.966	±	1.91481	0.0052	5.084	±	2.06233						0.015	5.226	±	1.83529	0.033	4.292	±	1.58658	0.032	4.242	±	1.64807						0.012	4.786	±	1.59146	0.018	4.078	±	1.27732	0.035	3.942	±	1.3952
		T5	0.002	6.162	±	2.39154	0.0082	4.594	±	2.10133	0.0064	4.848	±	2.05259						0.04	4.598	±	2.12106	0.069	3.622	±	1.81781	0.084	3.658	±	1.864						0.047	3.93	±	1.91488	0.084	3.174	±	1.63597	0.104	3.166	±	1.69921
		T6	0.0008	6.484	±	2.25274	0.0028	5.028	±	1.8769	0.0028	5.092	±	1.96861						0.013	5.178	±	1.87078	0.022	4.266	±	1.54649	0.019	4.28	±	1.54272						0.025	4.662	±	1.75979	0.026	3.956	±	1.4227	0.039	3.932	±	1.43018
		T7	0.0026	6.218	±	2.45652	0.0052	4.728	±	1.98846	0.0056	4.86	±	2.06122						0.021	4.688	±	2.07146	0.028	3.798	±	1.64375	0.045	3.966	±	1.74754						0.028	4.168	±	1.92028	0.037	3.462	±	1.50892	0.046	3.572	±	1.52418
		T8	0.0018	6.492	±	2.30722	0.0044	4.96	±	1.94787	0.0032	5.162	±	1.98234						0.011	5.194	±	1.8433	0.025	4.258	±	1.60125	0.024	4.152	±	1.60358						0.012	4.734	±	1.61612	0.023	3.958	±	1.35502	0.028	3.838	±	1.42119
		T9	0.0016	6.496	±	2.28893	0.0024	4.99	±	1.9025	0.0056	5.014	±	2.07367						0.01	5.24	±	1.82256	0.022	4.278	±	1.54438	0.033	4.206	±	1.60129						0.017	4.68	±	1.72875	0.031	3.918	±	1.43643	0.037	3.818	±	1.44948
		T10	0.006	5.962	±	2.54736	0.0114	4.428	±	2.11974	0.0096	4.616	±	2.13192						0.102	4.154	±	2.39709	0.145	3.228	±	1.95546	0.118	3.48	±	1.97522						0.17	3.42	±	2.26732	0.209	2.712	±	1.8527	0.164	2.97	±	1.81174
		T11	0.0026	6.516	±	2.31584	0.0032	5.032	±	1.88535	0.0042	5.154	±	2.019						0.011	5.288	±	1.7822	0.027	4.358	±	1.55379	0.044	4.25	±	1.6758						0.018	4.842	±	1.59046	0.026	4.112	±	1.30428	0.024	4.012	±	1.33927
		T12	0.0024	6.492	±	2.30722	0.0052	5.024	±	1.98277	0.0034	5.182	±	1.98061						0.014	5.298	±	1.78953	0.032	4.368	±	1.57831	0.032	4.29	±	1.57556						0.025	4.768	±	1.68909	0.046	4.01	±	1.47719	0.028	3.972	±	1.38605
		T13	0.0028	6.236	±	2.41291	0.0048	4.736	±	1.9632	0.0058	4.834	±	2.02597						0.048	4.63	±	2.18446	0.058	3.742	±	1.73795	0.043	3.96	±	1.73476						0.05	4.086	±	2.01411	0.074	3.38	±	1.62056	0.049	3.54	±	1.52798
		T14	0.0012	6.472	±	2.32004	0.0056	4.936	±	1.94517	0.0062	4.98	±	2.14387						0.011	5.23	±	1.84784	0.028	4.248	±	1.59155	0.042	4.162	±	1.68184						0.018	4.722	±	1.67497	0.029	3.958	±	1.36971	0.055	3.796	±	1.50753
		T15	0.0012	6.444	±	2.32212	0.0054	4.898	±	2.04592	0.0032	5.156	±	1.97676						0.013	5.194	±	1.86275	0.025	4.238	±	1.60185	0.028	4.148	±	1.61391						0.014	4.702	±	1.67392	0.034	3.896	±	1.46401	0.055	3.776	±	1.54668
	T11	T1	0.0018	6.354	±	2.27065	0.0018	5.026	±	1.87265	0.0018	5.18	±	1.96862	0.0224	3.084	±	1.83421		0.016	5.278	±	1.89481	0.019	4.36	±	1.56744	0.018	4.388	±	1.59374	0.15	2.39	±	1.47719		0.02	4.612	±	1.64808	0.023	3.954	±	1.38412	0.011	3.984	±	1.31205	0.19
		T2	0.0018	6.336	±	2.26721	0.0028	4.93	±	1.90335	0.0026	5.152	±	2.00921	0.024	3.044	±	1.85297		0.013	5.246	±	1.92229	0.02	4.338	±	1.6237	0.009	4.386	±	1.57781	0.158	2.392	±	1.51282		0.021	4.572	±	1.66721	0.023	3.98	±	1.36582	0.015	3.936	±	1.34674	0.19
		T3	0.0032	6.052	±	2.35517	0.0066	4.582	±	2.02519	0.0034	4.85	±	2.0644	0.033	2.774	±	1.83965		0.037	4.626	±	2.13558	0.06	3.658	±	1.76015	0.043	3.804	±	1.76315	0.3	1.904	±	1.5752		0.05	3.974	±	1.87158	0.064	3.292	±	1.56627	0.041	3.382	±	1.48603	0.378
		T4	0.003	6.126	±	2.42693	0.007	4.61	±	2.04257	0.0064	4.87	±	2.17159						0.032	4.714	±	2.16954	0.042	3.802	±	1.7343	0.041	3.974	±	1.7727						0.052	3.876	±	1.94638	0.079	3.276	±	1.59949	0.064	3.436	±	1.58885
		T5	0.001	6.416	±	2.23247	0.0038	4.94	±	1.9453	0.0036	5.004	±	2.04062						0.012	5.382	±	1.88511	0.026	4.334	±	1.5846	0.038	4.228	±	1.72714						0.015	4.71	±	1.62928	0.029	3.998	±	1.39927	0.038	3.818	±	1.47141
		T6	0.0016	6.424	±	2.22917	0.0036	4.948	±	1.87425	0.0046	5.056	±	2.03396						0.012	5.274	±	1.93097	0.027	4.256	±	1.64717	0.035	4.178	±	1.71559						0.016	4.686	±	1.61989	0.035	3.904	±	1.43417	0.043	3.846	±	1.4472
		T7	0.001	6.448	±	2.22266	0.0032	5.056	±	1.88691	0.0042	5.118	±	2.07229						0.008	5.308	±	1.871	0.024	4.358	±	1.59699	0.023	4.336	±	1.64494						0.016	4.654	±	1.64529	0.027	3.98	±	1.39196	0.028	3.924	±	1.4072
		T8	0.0018	6.092	±	2.36583	0.006	4.584	±	2.00573	0.008	4.724	±	2.16715						0.029	4.754	±	2.08226	0.055	3.696	±	1.71771	0.062	3.776	±	1.86153						0.035	4.024	±	1.85765	0.067	3.326	±	1.56466	0.079	3.298	±	1.61301
		T9	0.0014	6.384	±	2.28073	0.0028	4.94	±	1.89314	0.0044	5.078	±	2.04306						0.009	5.266	±	1.93416	0.022	4.298	±	1.65346	0.025	4.308	±	1.61857						0.015	4.598	±	1.64958	0.033	3.92	±	1.42395	0.032	3.88	±	1.40982
		T10	0.0018	6.476	±	2.21141	0.004	5.042	±	1.91674	0.0048	5.128	±	2.07362						0.009	5.396	±	1.85435	0.027	4.406	±	1.59804	0.031	4.348	±	1.67622						0.015	4.778	±	1.58279	0.024	4.104	±	1.32927	0.047	3.946	±	1.4708
		T11	0.006	5.83	±	2.57171	0.0146	4.24	±	2.19345	0.0122	4.6	±	2.30593						0.096	4.174	±	2.43056	0.138	3.212	±	1.9695	0.117	3.534	±	2.0077						0.165	3.314	±	2.19504	0.191	2.728	±	1.80479	0.168	2.938	±	1.81974
		T12	0.0014	6.43	±	2.27338	0.004	5.022	±	1.90661	0.0028	5.116	±	1.99563						0.017	5.386	±	1.88854	0.034	4.368	±	1.64295	0.026	4.322	±	1.64165						0.014	4.762	±	1.58804	0.03	4.018	±	1.37607	0.037	3.95	±	1.38109
		T13	0.0016	6.422	±	2.23045	0.0036	4.962	±	1.90845	0.0048	5.062	±	2.07665						0.018	5.266	±	1.9486	0.03	4.252	±	1.66471	0.046	4.202	±	1.76588						0.014	4.692	±	1.63089	0.03	3.95	±	1.40124	0.043	3.85	±	1.47773
		T14	0.0036	6.06	±	2.50493	0.0088	4.508	±	2.09627	0.0064	4.836	±	2.20408						0.047	4.664	±	2.22082	0.067	3.738	±	1.83159	0.049	3.97	±	1.79508						0.071	3.826	±	1.98839	0.069	3.262	±	1.58678	0.075	3.396	±	1.61672
		T15	0.0026	6.368	±	2.3199	0.0062	4.934	±	1.99791	0.005	4.998	±	2.04455						0.007	5.364	±	1.8823	0.018	4.292	±	1.58658	0.032	4.226	±	1.67443						0.019	4.7	±	1.64703	0.031	3.958	±	1.41288	0.042	3.826	±	1.44769
	T12	T1	0.0022	6.122	±	2.35853	0.0062	4.702	±	2.04239	0.0028	4.828	±	2.04514	0.0346	2.804	±	1.89451		0.029	4.734	±	2.03701	0.043	3.852	±	1.72658	0.025	3.904	±	1.65455	0.275	1.968	±	1.54964		0.037	4.236	±	1.92146	0.046	3.526	±	1.57918	0.048	3.496	±	1.59892	0.37
		T2	0.0024	6.35	±	2.25889	0.0038	4.976	±	1.93783	0.0022	5.142	±	1.88876	0.0192	3.098	±	1.77357		0.023	5.076	±	1.93027	0.027	4.268	±	1.6355	0.019	4.344	±	1.63105	0.168	2.374	±	1.51605		0.022	4.786	±	1.75878	0.024	4.048	±	1.44769	0.012	4.072	±	1.37284	0.159
		T3	0.0006	6.404	±	2.15068	0.0026	5.05	±	1.85929	0.001	5.2	±	1.8208	0.019	3.122	±	1.72629		0.012	5.106	±	1.86124	0.017	4.288	±	1.62471	0.008	4.38	±	1.578	0.154	2.408	±	1.4845		0.019	4.644	±	1.74938	0.032	3.944	±	1.46663	0.014	4.012	±	1.39205	0.189
		T4	0.0006	6.46	±	2.18934	0.0034	5.01	±	1.87067	0.0058	4.97	±	2.0677						0.012	5.206	±	1.86146	0.032	4.266	±	1.62723	0.045	4.168	±	1.7317						0.013	4.848	±	1.69581	0.027	4.028	±	1.42592	0.047	3.876	±	1.52149
		T5	0.0012	6.43	±	2.24324	0.0032	4.984	±	1.9441	0.0036	5.03	±	1.97256						0.015	5.132	±	1.92517	0.031	4.23	±	1.69528	0.029	4.178	±	1.7249						0.023	4.78	±	1.80966	0.041	3.976	±	1.53159	0.035	3.86	±	1.52798
		T6	0.003	6.158	±	2.35639	0.0064	4.664	±	2.00877	0.006	4.906	±	1.98875						0.045	4.708	±	2.14274	0.059	3.83	±	1.80287	0.056	4.032	±	1.7917						0.051	4.17	±	2.01871	0.05	3.482	±	1.58562	0.056	3.684	±	1.63916
		T7	0.0008	6.436	±	2.20153	0.0016	4.972	±	1.87476	0.0034	4.932	±	2.00384						0.007	5.22	±	1.86416	0.014	4.304	±	1.58937	0.026	4.224	±	1.6759						0.013	4.804	±	1.72179	0.03	4.016	±	1.45391	0.036	3.904	±	1.51032
		T8	0.001	6.508	±	2.20063	0.0022	5.076	±	1.87129	0.002	5.106	±	1.93093						0.01	5.188	±	1.86551	0.026	4.284	±	1.66677	0.025	4.222	±	1.66778						0.018	4.762	±	1.76479	0.028	3.932	±	1.49587	0.044	3.85	±	1.53879
		T9	0.0024	6.182	±	2.39178	0.0046	4.682	±	2.02756	0.0036	4.924	±	1.98952						0.026	4.734	±	2.07208	0.039	3.864	±	1.69481	0.037	4.04	±	1.72319						0.032	4.294	±	1.97014	0.057	3.542	±	1.60649	0.043	3.734	±	1.57217
		T10	0.0026	6.406	±	2.26192	0.0062	4.954	±	1.98641	0.0056	4.992	±	2.03472						0.027	5.186	±	1.95377	0.037	4.312	±	1.69751	0.043	4.29	±	1.72594						0.026	4.828	±	1.76792	0.031	4.066	±	1.44559	0.046	4.01	±	1.50936
		T11	0.0016	6.508	±	2.19151	0.0036	5.084	±	1.86881	0.0052	5.106	±	2.01614						0.02	5.228	±	1.87604	0.035	4.328	±	1.66108	0.039	4.278	±	1.70224						0.022	4.854	±	1.71745	0.043	4.034	±	1.47954	0.035	3.972	±	1.49179
		T12	0.007	5.924	±	2.56765	0.015	4.39	±	2.23806	0.0108	4.67	±	2.17436						0.079	4.358	±	2.30329	0.114	3.456	±	1.93799	0.079	3.666	±	1.90159						0.13	3.768	±	2.2555	0.164	3.07	±	1.8928	0.129	3.264	±	1.83676
		T13	0.0014	6.378	±	2.22217	0.0044	4.924	±	1.94474	0.0042	5	±	1.97076						0.02	5.126	±	1.91306	0.04	4.26	±	1.68975	0.038	4.276	±	1.71545						0.022	4.666	±	1.7988	0.038	3.952	±	1.46965	0.038	3.97	±	1.50378
		T14	0.0016	6.426	±	2.24401	0.0044	4.98	±	1.92336	0.0046	5.056	±	2.01219						0.017	5.138	±	1.91223	0.028	4.256	±	1.6496	0.037	4.228	±	1.70144						0.015	4.834	±	1.7133	0.029	4.024	±	1.47023	0.037	3.992	±	1.47855
		T15	0.0036	6.168	±	2.40532	0.0068	4.68	±	2.08565	0.0086	4.802	±	2.1348						0.035	4.722	±	2.07244	0.061	3.804	±	1.81021	0.087	3.798	±	1.89916						0.041	4.216	±	1.96907	0.072	3.45	±	1.68295	0.093	3.4	±	1.74213
	T13	T1	0.0018	6.132	±	2.23687	0.0022	4.898	±	1.80245	0.0022	5.024	±	1.83597	0.0224	2.942	±	1.70867		0.016	5.28	±	1.86469	0.023	4.346	±	1.59964	0.008	4.384	±	1.53326	0.145	2.41	±	1.46903		0.017	4.778	±	1.74177	0.019	4.064	±	1.38774	0.015	4.072	±	1.41309	0.173
		T2	0.0022	6.126	±	2.1984	0.0046	4.878	±	1.8965	0.0014	5.094	±	1.88114	0.0266	2.95	±	1.80908		0.009	5.312	±	1.80719	0.017	4.352	±	1.56158	0.008	4.426	±	1.50226	0.127	2.47	±	1.42588		0.017	4.722	±	1.77704	0.034	4.03	±	1.50378	0.02	4.048	±	1.39988	0.177
		T3	0.0032	5.846	±	2.32931	0.0056	4.52	±	1.97725	0.0026	4.722	±	1.93247	0.0336	2.64	±	1.74397		0.035	4.752	±	2.06076	0.046	3.798	±	1.73153	0.032	3.816	±	1.72775	0.321	1.868	±	1.57768		0.039	4.188	±	1.92259	0.058	3.426	±	1.58146	0.046	3.456	±	1.53702	0.366
		T4	0.002	6.172	±	2.25022	0.005	4.842	±	1.90228	0.0054	4.912	±	2.03873						0.017	5.32	±	1.8924	0.039	4.3	±	1.68548	0.033	4.246	±	1.67161						0.02	4.734	±	1.79679	0.04	3.958	±	1.52465	0.047	3.94	±	1.57952
		T5	0.0014	6.182	±	2.20539	0.0046	4.838	±	1.90824	0.0052	4.966	±	1.97452						0.009	5.308	±	1.86671	0.039	4.292	±	1.65574	0.026	4.342	±	1.65462						0.018	4.776	±	1.77792	0.027	4.054	±	1.45987	0.034	3.97	±	1.46056
		T6	0.0028	5.862	±	2.34232	0.0062	4.51	±	1.9585	0.0096	4.566	±	2.04935						0.031	4.778	±	2.0579	0.063	3.738	±	1.77835	0.088	3.718	±	1.89316						0.031	4.238	±	1.93264	0.065	3.432	±	1.59998	0.093	3.4	±	1.70261
		T7	0.0032	5.846	±	2.38369	0.0058	4.51	±	2.00098	0.0048	4.714	±	1.98044						0.024	4.836	±	2.07495	0.036	3.86	±	1.70391	0.04	3.992	±	1.71665						0.042	4.206	±	2.05275	0.062	3.436	±	1.64579	0.059	3.626	±	1.6501
		T8	0.001	6.268	±	2.1975	0.0028	4.882	±	1.85189	0.0052	4.962	±	2.00863						0.012	5.342	±	1.87578	0.016	4.338	±	1.58122	0.045	4.226	±	1.74699						0.01	4.828	±	1.70097	0.024	4.04	±	1.42282	0.035	3.894	±	1.48693
		T9	0.0008	6.228	±	2.18925	0.0022	4.912	±	1.78982	0.004	4.934	±	1.95332						0.005	5.372	±	1.78684	0.018	4.338	±	1.55826	0.022	4.212	±	1.63638						0.02	4.824	±	1.73552	0.022	4.022	±	1.40481	0.028	3.916	±	1.45432
		T10	0.0046	5.812	±	2.39884	0.0092	4.452	±	2.07075	0.0068	4.73	±	2.00278						0.043	4.808	±	2.13159	0.051	3.814	±	1.76537	0.046	4.008	±	1.76722						0.061	4.162	±	2.12751	0.076	3.436	±	1.71489	0.058	3.618	±	1.61638
		T11	0.0022	6.224	±	2.25808	0.0058	4.828	±	1.93447	0.0074	4.924	±	2.08196						0.016	5.326	±	1.89772	0.033	4.3	±	1.64946	0.049	4.146	±	1.75321						0.027	4.742	±	1.79127	0.041	3.944	±	1.49368	0.052	3.856	±	1.57154
		T12	0.0026	6.2	±	2.23181	0.0044	4.874	±	1.83834	0.0038	4.88	±	1.91762						0.011	5.312	±	1.85529	0.029	4.286	±	1.62383	0.036	4.186	±	1.71474						0.016	4.836	±	1.72513	0.024	4.056	±	1.39672	0.031	3.932	±	1.47158
		T13	0.0074	5.578	±	2.49482	0.0154	4.192	±	2.17436	0.0084	4.454	±	2.0577						0.081	4.358	±	2.32578	0.129	3.37	±	1.96238	0.103	3.56	±	1.93963						0.139	3.724	±	2.29283	0.165	2.946	±	1.85918	0.129	3.166	±	1.80436
		T14	0.002	6.27	±	2.20907	0.0042	4.926	±	1.89687	0.0058	5.02	±	2.02477						0.011	5.436	±	1.79698	0.023	4.41	±	1.57683	0.03	4.308	±	1.64555						0.02	4.838	±	1.75751	0.03	4.058	±	1.4487	0.038	3.996	±	1.52654
		T15	0.002	6.286	±	2.17599	0.0038	4.942	±	1.81547	0.0038	5.004	±	1.90253						0.016	5.392	±	1.83349	0.023	4.396	±	1.59428	0.03	4.362	±	1.63818						0.017	4.936	±	1.6801	0.023	4.188	±	1.34405	0.032	4.05	±	1.40978
	T14	T1	0.0014	6.224	±	2.1713	0.0032	4.972	±	1.87048	0.0016	5.14	±	1.87187	0.0228	3.034	±	1.79613		0.011	5.16	±	1.79823	0.013	4.322	±	1.50152	0.011	4.384	±	1.49893	0.154	2.384	±	1.45281		0.013	4.828	±	1.62882	0.018	4.224	±	1.37685	0.012	4.172	±	1.31306	0.144
		T2	0.006	5.694	±	2.49732	0.0086	4.408	±	2.09713	0.0042	4.674	±	2.02233	0.0394	2.646	±	1.86068		0.038	4.38	±	2.03857	0.061	3.452	±	1.7224	0.046	3.574	±	1.68563	0.333	1.736	±	1.49818		0.068	3.732	±	1.90047	0.097	3.074	±	1.64841	0.059	3.19	±	1.58695	0.423
		T3	0.0012	6.248	±	2.14455	0.0026	5.002	±	1.86641	0.0014	5.17	±	1.89068	0.0202	3.08	±	1.77221		0.009	5.208	±	1.75722	0.017	4.318	±	1.50238	0.007	4.392	±	1.46167	0.13	2.432	±	1.41116		0.014	4.81	±	1.63908	0.017	4.192	±	1.37587	0.017	4.18	±	1.3775	0.144
		T4	0.003	5.914	±	2.37534	0.0064	4.596	±	2.02012	0.005	4.846	±	2.0407						0.038	4.574	±	2.07433	0.054	3.666	±	1.72958	0.044	3.848	±	1.67443						0.045	4.05	±	1.97317	0.043	3.442	±	1.56687	0.041	3.698	±	1.56565
		T5	0.0016	6.178	±	2.26306	0.0032	4.848	±	1.90697	0.0054	4.846	±	2.02296						0.015	5.198	±	1.83417	0.019	4.278	±	1.49698	0.037	4.196	±	1.66984						0.011	4.752	±	1.63621	0.023	4.056	±	1.4335	0.052	3.836	±	1.57975
		T6	0.002	6.25	±	2.23842	0.0044	4.888	±	1.92852	0.004	4.99	±	1.98289						0.011	5.154	±	1.84056	0.025	4.194	±	1.57761	0.031	4.162	±	1.63108						0.011	4.842	±	1.62286	0.024	4.096	±	1.43137	0.029	3.924	±	1.48473
		T7	0.0014	6.264	±	2.17233	0.0036	4.928	±	1.92003	0.0044	5.042	±	1.96012						0.008	5.208	±	1.77536	0.018	4.362	±	1.47619	0.022	4.308	±	1.55292						0.006	4.892	±	1.56933	0.02	4.25	±	1.34734	0.019	4.136	±	1.35031
		T8	0.001	6.288	±	2.16928	0.0036	5.016	±	1.8491	0.0046	5.002	±	2.001						0.005	5.262	±	1.78172	0.012	4.352	±	1.4691	0.024	4.348	±	1.57524						0.009	4.832	±	1.61938	0.016	4.186	±	1.37524	0.036	4.052	±	1.50717
		T9	0.0042	5.806	±	2.46991	0.0074	4.462	±	2.0695	0.0098	4.65	±	2.15456						0.043	4.39	±	2.05527	0.073	3.402	±	1.75313	0.08	3.496	±	1.797						0.044	3.844	±	1.86417	0.079	3.108	±	1.60216	0.108	3.15	±	1.73566
		T10	0.0022	6.172	±	2.27675	0.0064	4.806	±	1.99959	0.0054	4.894	±	2.02407						0.01	5.192	±	1.81285	0.02	4.276	±	1.49065	0.043	4.178	±	1.68022						0.009	4.778	±	1.62029	0.012	4.09	±	1.39637	0.039	3.918	±	1.49382
		T11	0.0032	5.932	±	2.38853	0.0046	4.642	±	1.99695	0.0052	4.854	±	2.03932						0.033	4.622	±	2.06431	0.06	3.654	±	1.74566	0.037	3.87	±	1.64372						0.047	4.016	±	1.98083	0.058	3.412	±	1.59524	0.033	3.696	±	1.57673
		T12	0.0022	6.244	±	2.25067	0.0036	4.904	±	1.89166	0.0042	4.968	±	1.99674						0.018	5.154	±	1.88569	0.036	4.186	±	1.62605	0.032	4.176	±	1.63576						0.012	4.826	±	1.62861	0.024	4.098	±	1.441	0.028	3.914	±	1.46927
		T13	0.0012	6.314	±	2.16104	0.0052	4.944	±	1.95158	0.0046	5.054	±	1.97205						0.017	5.3	±	1.74156	0.019	4.408	±	1.4872	0.031	4.322	±	1.59463						0.01	4.966	±	1.52091	0.023	4.29	±	1.34526	0.025	4.156	±	1.37461
		T14	0.009	5.52	±	2.6398	0.0164	4.186	±	2.22853	0.011	4.518	±	2.22994						0.11	3.902	±	2.30471	0.18	2.92	±	1.94046	0.141	3.196	±	1.93839						0.185	3.126	±	2.21744	0.231	2.494	±	1.83394	0.185	2.944	±	1.91639
		T15	0.0018	6.314	±	2.19048	0.0042	5.002	±	1.86641	0.006	4.984	±	2.00693						0.016	5.306	±	1.79933	0.027	4.402	±	1.50886	0.032	4.354	±	1.59287						0.014	4.924	±	1.55584	0.024	4.258	±	1.36942	0.034	4.064	±	1.46084
	T15	T1	0.0024	6.038	±	2.43813	0.0046	4.728	±	2.03228	0.0026	4.85	±	2.03313	0.0326	2.82	±	1.84255		0.039	4.756	±	2.07479	0.051	3.774	±	1.7447	0.031	3.85	±	1.6758	0.289	1.928	±	1.54571		0.047	4.204	±	1.9272	0.059	3.442	±	1.58213	0.048	3.474	±	1.56517	0.358
		T2	0.0014	6.334	±	2.24532	0.0028	5.086	±	1.93607	0.001	5.2	±	1.92969	0.0192	3.116	±	1.77022		0.013	5.264	±	1.86488	0.021	4.364	±	1.56139	0.012	4.402	±	1.5636	0.145	2.45	±	1.48179		0.023	4.704	±	1.73534	0.027	4.006	±	1.43598	0.017	4.054	±	1.37513	0.169
		T3	0.0018	6.334	±	2.22562	0.003	5.062	±	1.90992	0.0014	5.244	±	1.91	0.0188	3.172	±	1.75656		0.024	5.18	±	1.96455	0.03	4.264	±	1.68913	0.021	4.308	±	1.60365	0.165	2.368	±	1.5162		0.024	4.77	±	1.76585	0.03	4.048	±	1.45871	0.015	4.044	±	1.4227	0.183
		T4	0.002	6.29	±	2.30417	0.0064	4.902	±	2.01456	0.0064	5.022	±	2.12698						0.011	5.19	±	1.93898	0.039	4.144	±	1.7246	0.043	4.118	±	1.74158						0.018	4.822	±	1.72142	0.03	4.022	±	1.46344	0.045	3.854	±	1.55728
		T5	0.0024	6.15	±	2.40734	0.0048	4.828	±	2.04905	0.004	4.952	±	2.01041						0.032	4.95	±	2.12462	0.044	3.932	±	1.75227	0.037	4.108	±	1.71326						0.042	4.278	±	1.98662	0.066	3.492	±	1.61013	0.048	3.74	±	1.58963
		T6	0.0018	6.384	±	2.2737	0.0034	5.006	±	1.95033	0.0038	5.04	±	2.05003						0.014	5.244	±	1.89949	0.026	4.268	±	1.62321	0.032	4.18	±	1.66925						0.015	4.77	±	1.74532	0.022	3.968	±	1.43144	0.033	3.858	±	1.47581
		T7	0.0014	6.34	±	2.27191	0.0038	4.996	±	1.97684	0.004	5.076	±	2.01948						0.021	5.186	±	1.98023	0.033	4.184	±	1.69027	0.051	4.09	±	1.75013						0.008	4.812	±	1.68983	0.019	4.024	±	1.39477	0.048	3.832	±	1.56148
		T8	0.0014	6.172	±	2.36644	0.0038	4.826	±	1.99341	0.0024	4.996	±	1.98895						0.025	4.94	±	2.09781	0.048	3.908	±	1.75802	0.032	4.086	±	1.69926						0.032	4.36	±	1.96425	0.047	3.542	±	1.58643	0.046	3.752	±	1.59657
		T9	0.0008	6.406	±	2.27252	0.0032	5.028	±	1.93364	0.0036	5.04	±	2.07333						0.008	5.318	±	1.83909	0.019	4.344	±	1.56592	0.022	4.252	±	1.63315						0.018	4.786	±	1.71264	0.024	3.976	±	1.4288	0.032	3.88	±	1.46005
		T10	0.0008	6.334	±	2.27192	0.0042	5.044	±	1.98646	0.004	5.114	±	1.96949						0.018	5.23	±	1.95932	0.031	4.274	±	1.64061	0.048	4.21	±	1.75356						0.024	4.734	±	1.75623	0.034	3.972	±	1.48641	0.037	3.938	±	1.51606
		T11	0.001	6.306	±	2.25997	0.0046	4.948	±	1.96804	0.0052	5.104	±	2.08075						0.023	5.224	±	1.95593	0.038	4.21	±	1.70494	0.046	4.216	±	1.75169						0.018	4.826	±	1.72415	0.037	4.02	±	1.4621	0.042	3.972	±	1.50515
		T12	0.0048	6.104	±	2.50349	0.0072	4.718	±	2.11399	0.01	4.728	±	2.22957						0.023	4.854	±	2.06081	0.053	3.844	±	1.77392	0.071	3.82	±	1.81408						0.044	4.208	±	1.96993	0.092	3.36	±	1.70215	0.09	3.406	±	1.70824
		T13	0.0028	6.39	±	2.2612	0.0046	5.07	±	1.96951	0.0042	5.132	±	2.01063						0.017	5.248	±	1.97748	0.036	4.296	±	1.70977	0.031	4.224	±	1.70198						0.025	4.84	±	1.73246	0.041	4.074	±	1.46447	0.054	3.944	±	1.55154
		T14	0.0018	6.362	±	2.26409	0.0052	4.998	±	1.97481	0.0068	5.078	±	2.16115						0.016	5.326	±	1.87223	0.03	4.332	±	1.63843	0.032	4.324	±	1.66186						0.018	4.866	±	1.70439	0.03	4.08	±	1.43236	0.038	3.988	±	1.49469
		T15	0.007	5.926	±	2.59176	0.0112	4.566	±	2.18367	0.0106	4.658	±	2.17434						0.071	4.578	±	2.27048	0.103	3.53	±	1.8875	0.083	3.762	±	1.83704						0.123	3.822	±	2.21839	0.153	2.986	±	1.82075	0.12	3.294	±	1.79911
[truncated: 19 more columns]

## Sheet: tableS4
Table S4: Gene concordance factor and site concordance factor of locus-sets with different sequence divergence levels
Locus-set		CNEE					Intron					UCE					C123					C12					C3
	Tree	Top		Remaining			Top		Remaining			Top		Remaining			Top		Remaining			Top		Remaining			Top		Remaining
	(TG4)	gCF	sCF	gCF	sCF		gCF	sCF	gCF	sCF		gCF	sCF	gCF	sCF		gCF	sCF	gCF	sCF		gCF	sCF	gCF	sCF		gCF	sCF	gCF	sCF
0.1	I	30.16	41.01	26.28	38.61		23.33	38.25	34.09	40.7		37.04	39.97	38.6	41.12		26.63	34.86	33.47	38.56		28.12	37.07	29.52	38.63		25.88	32.64	32.11	38.8
	II	29.76	31.88	24.07	31.41		44.44	33.81	32.43	30.24		30.37	32.08	30.62	30.09		47.11	36.43	33.78	32.7		38.73	34.21	26.86	32.49		41.53	39.43	33.76	32.38
	III	27.6	27.08	22.44	29.97		30.56	27.9	33.11	29.01		32.59	27.87	30.46	28.77		25.33	28.69	30.31	28.74		27.75	28.71	25.84	28.88		29.98	27.89	29.87	28.85
	Total	87.52	99.97	72.79	99.99		98.33	99.96	99.63	99.95		100	99.92	99.68	99.98		99.07	99.98	97.56	100		94.6	99.99	82.22	100		97.39	99.96	95.74	100.03
0.2	I	29.92	39.84	25.85	38.77		30	40.02	33.77	40.73		40	40.5	38.06	41.13		26.54	35.5	34.35	38.97		28.68	37.71	29.56	38.65		27.47	33.61	32.49	39.47
	II	28.84	31.96	23.6	31.26		37.5	32.25	32.66	30.19		29.63	31.41	30.83	29.98		45.16	36.21	32.6	32.14		35.94	33.7	26.07	32.34		40.97	38.3	32.93	31.58
	III	27.48	28.19	21.83	29.98		31.11	27.73	33.29	29.14		30.37	28.02	30.74	28.87		27	28.3	30.51	28.92		28.03	28.58	25.53	28.99		28.96	28.08	30.12	28.91
	Total	86.24	99.99	71.28	100.01		98.61	100	99.72	100.06		100	99.93	99.63	99.98		98.7	100.01	97.46	100.03		92.65	99.99	81.16	99.98		97.4	99.99	95.54	99.96
0.3	I	29.6	39.53	25.41	38.82		30.37	39.56	34.15	40.88		35.8	40.29	39.56	41.44		28.12	36.3	34.79	39.12		29.98	37.73	29.13	38.95		29.24	34.95	32.45	39.82
	II	28.19	31.71	23.13	31.34		35.93	31.85	32.65	30.05		31.6	31.06	30.17	29.93		42.58	35.37	31.92	31.86		34.89	33.6	25.11	31.95		39.23	36.82	32.53	31.2
	III	26.77	28.78	21.33	29.87		32.59	28.54	32.96	29.09		32.59	28.62	29.85	28.65		28	28.33	30.59	29		27.44	28.65	25.43	29.06		28.68	28.23	30.4	28.98
	Total	84.56	100.02	69.87	100.03		98.89	99.95	99.76	100.02		99.99	99.97	99.58	100.02		98.7	100	97.3	99.98		92.31	99.98	79.67	99.96		97.15	100	95.38	100
0.4	I	29.28	39.37	24.93	38.94		30.83	39.56	34.47	41.03		36.48	40.71	39.73	41.25		30.49	36.78	34.31	39.32		30.54	37.75	28.61	39.36		30.73	35.79	31.99	40.06
	II	27.64	31.49	22.66	31.58		35.14	31.65	32.62	29.88		29.81	30.46	31.11	30.26		40.32	34.84	31.65	31.56		33.52	33.39	24.4	31.83		37.57	35.81	32.52	30.94
	III	26.58	29.19	20.55	29.5		33.06	28.7	32.72	29.07		33.7	28.84	28.68	28.43		27.84	28.34	31.12	29.15		27.65	28.85	24.95	28.79		28.77	28.37	30.63	29.03
	Total	83.5	100.05	68.14	100.02		99.03	99.91	99.81	99.98		99.99	100.01	99.52	99.94		98.65	99.96	97.08	100.03		91.71	99.99	77.96	99.98		97.07	99.97	95.14	100.03
0.5	I	29.23	39.33	24.12	38.85		30.67	39.85	35.37	41.11		36	40.66	40.84	41.47		30.91	37.07	34.66	39.61		30.8	37.82	27.97	39.88		30.73	36.41	32.24	40.28
	II	27.09	31.4	22.22	31.78		35.22	31.38	32.04	29.81		30.96	30.59	30.23	30.03		39.22	34.5	31.02	31.2		32.85	33.21	23.24	31.82		37.36	35.08	31.72	30.73
	III	26.02	29.29	19.92	29.38		33.22	28.75	32.48	29.11		32.89	28.71	28.49	28.5		28.68	28.45	30.94	29.22		27.41	28.99	24.66	28.31		28.86	28.51	30.9	29
	Total	82.34	100.02	66.26	100.01		99.11	99.98	99.89	100.03		99.85	99.96	99.56	100		98.81	100.02	96.62	100.03		91.06	100.02	75.87	100.01		96.95	100	94.86	100.01
0.6	I	28.89	39.38	23.36	38.48		32.04	39.96	34.49	41.26		36.54	40.64	41.23	41.82		31.41	37.32	34.85	39.88		31.1	37.95	26.81	40.22		31.04	36.96	32.16	40.28
	II	26.73	31.53	21.54	31.48		34.35	31.02	32.55	29.8		31.23	30.6	29.66	29.82		37.71	34.13	31.23	30.95		31.84	33.13	22.35	31.48		36.44	34.51	31.69	30.62
	III	25.41	29.1	19.3	30.06		32.87	28.92	32.83	28.95		31.98	28.77	28.75	28.37		29.64	28.57	30.07	29.17		27.13	28.91	24.4	28.31		29.52	28.5	30.44	29.14
	Total	81.03	100.01	64.2	100.02		99.26	99.9	99.87	100.01		99.75	100.01	99.64	100.01		98.76	100.02	96.15	100		90.07	99.99	73.56	100.01		97	99.97	94.29	100.04
0.7	I	28.46	39.22	22.54	38.89		31.9	40.2	35.61	41.31		37.14	40.74	41.39	41.9		32.08	37.52	34.43	40.04		30.94	38.09	25.76	40.3		30.97	37.34	32.69	40.37
	II	26.5	31.67	20.36	30.64		34.76	30.93	31	29.65		32.17	30.62	27.03	29.43		36.47	33.75	31.95	31.1		30.75	33.03	21.73	31.52		35.83	34.11	31.52	30.41
	III	24.72	29.1	18.89	30.5		32.62	28.87	33.39	29.09		30.48	28.65	31.1	28.61		30.06	28.73	29.23	28.81		27.11	28.9	23.53	28.2		30.11	28.55	29.35	29.27
	Total	79.68	99.99	61.79	100.03		99.28	100	100	100.05		99.79	100.01	99.52	99.94		98.61	100	95.61	99.95		88.8	100.02	71.02	100.02		96.91	100	93.56	100.05
0.8	I	27.96	39.19	21.59	39.14		32.64	40.37	34.53	41.24		37.87	40.82	40.64	42.08		32.33	37.75	34.6	40.12		30.42	38.21	25.23	39.86		31.01	37.65	33.4	40.08
	II	26.32	31.61	18.08	30.65		34.31	30.76	30.94	29.53		31.11	30.49	28.62	29.66		36.22	33.58	30.71	30.59		29.84	32.96	20.87	31.54		35.68	33.67	29.96	31.01
	III	24.2	29.22	18.08	30.22		32.43	28.86	34.53	29.16		30.83	28.67	30.04	28.29		29.66	28.69	30.43	29.29		26.82	28.82	22.91	28.61		29.91	28.69	29.78	28.95
	Total	78.48	100.02	57.75	100.01		99.38	99.99	100	99.93		99.81	99.98	99.3	100.03		98.21	100.02	95.74	100		87.08	99.99	69.01	100.01		96.6	100.01	93.14	100.04
0.9	I	27.52	39.24	19.3	38.27		32.9	40.43	34.07	41.52		37.94	40.94	42.57	42.13		32.9	37.97	31.79	39.4		30.25	38.29	21.63	36.85		31.55	37.87	30.87	39.38
	II	25.57	31.57	16.63	30.3		33.77	30.6	32.42	29.51		31.03	30.41	27.03	29.5		35.57	33.33	31.05	31.17		29.09	32.89	18.67	33.38		34.99	33.43	30.5	31.82
	III	30.78	28.65	29.73	28.36		32.78	28.9	33.52	28.99		30.78	28.65	29.73	28.36		29.63	28.7	31.42	29.39		26.4	28.84	22.74	29.75		29.75	28.71	31.05	28.79
	Total	83.87	99.46	65.66	96.93		99.45	99.93	100.01	100.02		99.75	100	99.33	99.99		98.1	100	94.26	99.96		85.74	100.02	63.04	99.98		96.29	100.01	92.42	99.99
1	I	26.66	39.18				33.02	40.58				38.44	40.99				32.79	38.07				29.38	38.29				31.48	38
	II	24.64	31.52				33.63	30.47				30.59	30.37				35.11	33.23				28.04	32.89				34.54	33.35
	III	22.95	29.33				32.85	28.92				30.67	28.65				29.81	28.73				26.03	28.84				29.88	28.72
	Total	74.25	100.03				99.5	99.97				99.7	100.01				97.71	100.03				83.45	100.02				92.47	100.07

## Sheet: tableS5
Table S5: Gene concordance factor and site concordance factor of locus-sets with different levels of GC content
Locus-set		CNEE					Intron					UCE					C123					C12					C3
	Tree	Top		Remaining			Top		Remaining			Top		Remaining			Top		Remaining			Top		Remaining			Top		Remaining
	(TG4)	gCF	sCF	gCF	sCF		gCF	sCF	gCF	sCF		gCF	sCF	gCF	sCF		gCF	sCF	gCF	sCF		gCF	sCF	gCF	sCF		gCF	sCF	gCF	sCF
0.1	I	27.92	40.97	26.66	38.86		22.78	38.53	34.46	40.71		32.59	40.17	39.74	41.15		23.28	32.59	33.43	38.91		25.51	35	27.87	38.5		26.63	32.32	31.86	38.89
	II	25.6	34.12	24.19	31.07		41.67	32.9	32.68	30.31		32.59	31.39	29.97	30.22		50.47	39.51	33.2	32.2		32.22	36.52	27	32.73		46.55	39.9	32.66	32.2
	III	21.68	24.91	23.08	30.1		33.33	28.56	32.55	28.97		34.07	28.42	30.13	28.66		23.09	27.93	31.2	28.84		29.42	28.47	28.16	28.78		21.79	27.73	31.76	28.89
	Total	75.2	100	73.93	100.03		97.78	99.99	99.69	99.99		99.25	99.98	99.84	100.03		96.84	100.03	97.83	99.95		87.15	99.99	83.03	100.01		94.97	99.95	96.28	99.98
0.2	I	28	40.38	26.48	38.74		28.61	37.9	34.47	41.07		39.26	40.68	38.98	41.1		26.35	34.27	33.93	39.37		27.37	35.69	27.7	38.81		29.33	33.87	31.84	39.44
	II	25.84	33.21	23.95	30.9		38.33	33.12	32.39	29.98		30	30.87	30.28	30.2		46.09	37.82	32.14	31.61		28.77	35.88	27.21	32.36		42.92	38.3	31.84	31.52
	III	22.08	26.41	23.16	30.36		31.67	28.99	32.87	28.94		30.37	28.45	30.56	28.72		24.58	27.91	31.84	29.03		28.4	28.4	28.26	28.84		23.28	27.83	32.63	29.04
	Total	75.92	100	73.59	100		98.61	100.01	99.73	99.99		99.63	100	99.82	100.02		97.02	100	97.91	100.01		84.54	99.97	83.17	100.01		95.53	100	96.31	100
0.3	I	27.81	40.13	26.34	38.61		29.44	38.72	34.94	41.22		39.01	40.55	39.04	41.22		26.75	34.95	34.84	39.82		26.63	36.13	28.06	39.1		29.73	35.15	32.02	39.62
	II	25.39	32.26	23.88	31.08		37.78	32.45	31.77	29.77		30.62	31.24	30.06	29.9		44.32	36.9	30.91	31.11		28.31	35.32	27.19	32.07		40.1	36.77	31.46	31.26
	III	22.27	27.61	23.23	30.3		31.48	28.84	33.12	29		30.12	28.21	30.69	28.89		26.13	28.1	32.21	29.1		28.99	28.56	27.98	28.84		25.76	28.07	32.9	29.13
	Total	75.47	100	73.45	99.99		98.7	100.01	99.83	99.99		99.75	100	99.79	100.01		97.2	99.95	97.96	100.03		83.93	100.01	83.23	100.01		95.59	99.99	96.38	100.01
0.4	I	26.88	39.28	26.72	39.05		28.33	38.92	36.6	41.47		38.15	40.39	39.61	41.47		28.49	35.63	35.03	40.06		26.49	36.55	28.39	39.28		30.12	35.69	32.15	40
	II	25.42	32.39	23.61	30.74		37.5	32.18	30.96	29.54		31.48	31.22	29.4	29.67		41.53	35.93	30.53	30.89		28.77	34.89	26.69	31.8		38.5	35.94	31.09	30.95
	III	23.1	28.32	22.84	30.2		33.06	28.9	32.35	28.98		30	28.37	30.86	28.85		27.19	28.44	32.52	28.99		28.58	28.55	28.08	28.89		27.61	28.37	32.86	29.06
	Total	75.4	99.99	73.17	99.99		98.89	100	99.91	99.99		99.63	99.98	99.87	99.99		97.21	100	98.08	99.94		83.84	99.99	83.16	99.97		96.23	100	96.1	100.01
0.5	I	27.15	39.48	26.41	38.81		30.89	39.32	35.7	41.68		39.41	40.67	38.66	41.38		29.76	36.23	35.07	40.29		26.89	36.74	28.37	39.67		30.54	36.28	32.13	40.18
	II	25.02	31.99	23.64	30.91		35.67	31.74	31.49	29.38		31.26	30.95	29.22	29.67		39.81	35.19	30.05	30.74		27.64	34.55	27.41	31.57		37.47	35.24	30.64	30.75
	III	23.14	28.54	22.75	30.31		32.56	28.92	32.71	28.96		29.04	28.36	31.98	28.94		27.93	28.59	32.84	28.94		29.01	28.73	27.56	28.75		28.04	28.49	33.47	29.04
	Total	75.31	100.01	72.8	100.03		99.12	99.98	99.9	100.02		99.71	99.98	99.86	99.99		97.5	100.01	97.96	99.97		83.54	100.02	83.34	99.99		96.05	100.01	96.24	99.97
0.6	I	27.05	39.32	26.38	38.92		32.69	39.86	34.21	41.59		39.26	40.64	38.7	41.63		30.32	36.71	35.55	40.46		27.34	37.15	28.07	39.76		30.79	36.63	32.16	40.46
	II	24.87	31.82	23.53	30.94		35.19	31.37	31.16	29.25		30.86	30.86	29.29	29.52		38.52	34.63	29.55	30.64		27.9	34.17	26.95	31.39		36.41	34.7	30.53	30.66
	III	23.19	28.88	22.58	30.15		31.39	28.74	34.49	29.22		29.51	28.52	32.01	28.83		28.43	28.66	33.32	28.89		28.43	28.69	28.07	28.83		28.93	28.64	33.5	28.9
	Total	75.11	100.02	72.49	100.01		99.27	99.97	99.86	100.06		99.63	100.02	100	99.98		97.27	100	98.42	99.99		83.67	100.01	83.09	99.98		96.13	99.97	96.19	100.02
0.7	I	27.07	39.27	26.11	38.89		33.41	40	33.03	41.88		38.73	40.65	39.71	41.92		30.99	37.06	35.73	40.79		27.53	37.39	27.86	39.99		30.41	36.95	33.5	40.82
	II	25.07	31.72	22.62	30.93		34.76	31.13	30.81	29.05		30.79	30.78	28.95	29.26		37.35	34.28	29.29	30.28		27.67	33.88	27.18	31.26		36.1	34.32	29.29	30.39
	III	22.98	29.01	22.85	30.18		31.19	28.86	35.98	29.06		30.16	28.57	31.34	28.81		29.18	28.66	33.19	28.91		28.31	28.76	28.24	28.72		29.53	28.73	33.62	28.75
	Total	75.12	100	71.58	100		99.36	99.99	99.82	99.99		99.68	100	100	99.99		97.52	100	98.21	99.98		83.51	100.03	83.28	99.97		96.04	100	96.41	99.96
0.8	I	27.16	39.2	25.3	39.03		33.13	40.16	33.98	42.37		38.7	40.77	40.28	41.94		31.24	37.39	37.11	41.02		27.51	37.57	28.11	40.48		30.7	37.32	33.86	41
	II	24.74	31.75	22.73	30.35		33.89	30.76	32.32	29.33		31.02	30.67	27.21	29.05		36.5	33.91	28.66	30.14		27.79	33.62	26.44	31.14		35.38	33.89	28.76	30.42
	III	22.95	29.03	22.92	30.64		32.43	29.1	33.43	28.31		30	28.54	32.51	29.02		29.86	28.74	32.47	28.87		28.35	28.8	28.01	28.37		30.03	28.78	33.67	28.54
	Total	74.85	99.98	70.95	100.02		99.45	100.02	99.73	100.01		99.72	99.98	100	100.01		97.6	100.04	98.24	100.03		83.65	99.99	82.56	99.99		96.11	99.99	96.29	99.96
0.9	I	27.07	39.18	24.33	39.12		32.84	40.35	37.36	43.05		38.77	40.84	41.22	42.44		31.53	37.65	40.3	41.71		27.54	37.86	28.47	40.22		30.83	37.62	35.86	41.74
	II	24.52	31.62	22.73	30.35		33.83	30.57	31.32	29.43		30.7	30.58	26.35	28.54		35.98	33.55	25.51	29.94		27.73	33.42	25.69	31		34.45	33.59	30.5	30.02
	III	23.13	29.2	21.36	30.51		32.78	29.07	31.32	27.53		30.29	28.61	32.43	29.04		30.19	28.8	32.16	28.34		28.28	28.76	28.28	28.82		30.91	28.79	29.39	28.22
	Total	74.72	100	68.42	99.98		99.45	99.99	100	100.01		99.76	100.03	100	100.02		97.7	100	97.97	99.99		83.55	100.04	82.44	100.04		96.19	100	95.75	99.98
1	I	26.66	39.18				33.02	40.58				38.44	40.99				32.79	38.07				29.38	38.29				31.48	38
	II	24.64	31.52				33.63	30.47				30.59	30.37				35.11	33.23				28.04	32.89				34.54	33.35
	III	22.95	29.33				32.85	28.92				30.67	28.65				29.81	28.73				26.03	28.84				29.88	28.72
	Total	74.25	100.03				99.5	99.97				99.7	100.01				97.71	100.03				83.45	100.02				92.47	100.07

## Sheet: tableS6
Table S6: Pearson's correlation coefficient between sequence divergence and GC content of loci and proportion of invariant sites
Dataset	r	PI
CNEE	0.191652	0.884363
Intron	0.577373	0.62663
UCE	0.33671	0.737631
C123	0.426743	0.84553
C12	0.192639	0.921025
C3	0.58318	0.694606
r: Peason's correlation coefficient. All of them were significant at 10-6 level.
PI: proportion of invariant sites.

## Sheet: tableS7
Table S7a.	gCFs and sCFs that support the four-group trees for top 10% of site-specific rates in C12.							Table S7b.	Best-fit substitution model for top 10% of site-specific rates in C12,
								Best-fit model	N. loci
Tree	gCF		sCF
(TG4)	GTR+ASC	Best-fit						TIM3e+ASC	289
		model						TIM3e+ASC+G4	49
								TIM3+F+ASC	33
I	39.24	39.06	38.27					TPM3+F+ASC	18
II	37.35	37.65	32.9					TVM+F+ASC	8
III	23.4	23.29	28.85					GTR+F+ASC	7
Total	99.99	100	100.02					SYM+ASC	7
								TPM3+F+ASC+G4	2
								TN+F+ASC	2
GTR+ASC: ASC is correction of ascertainment bias of sites (Lewis 2001) because there are no invariant sites in most of loci created. The rate variarion among sites was not assumed because the site-specific rates are homogeneous due to the sorting of sites with respect to the rates.								SYM+ASC+G4	2
								TIM3+F+ASC+G4	2
								TPM3+F	1
								HKY+F+ASC+G4	1
								HKY+F+ASC	1
								TVMe+ASC	1
The sites sorted by estimated site-specific rates were divided into loci with the average lengh of loci in the C12 dataset. Loci with only invarinat sites or sequences of species that belong to all the four palaeognath groups were excluded.								TPM2+F+ASC+G4	1
								TIM3e	1

## Sheet: tableS8
Table S8: Relative substitution rates between different nucleotides.
	Nucleotides	CNEE	Intron	UCE	CDS
					C123	C12	C3
Substitution	A-C	0.9917	1.07	0.9943	1.3187	1.6664	1.3794
rate1	A-G	4.5875	4.5193	4.0302	6.2932	5.6053	8.432
	A-T	0.4729	0.6866	0.5502	0.6582	0.6692	0.8313
	C-G	1.5345	1.4052	1.4624	1.9104	1.9816	1.8649
	C-T	4.5721	4.0834	4.0479	7.8309	5.6044	8.846
	G-T	1	1	1	1	1	1
ts/tv2		2.72952	2.37915	2.35653	2.90132	2.12737	3.40896
alpha3		0.2822	1.93	0.6602	0.1966	0.02004	0.7641
1: relative substitution rates between nucleotides assuming GTR+G4
2: ratio of transitions over tranversions
3: gamma parameter assuming the gamma distribution for rate variation across sites
																										C3

## Sheet: tableS9
Table S9:	Number of branches with zero length and topological difference in gene trees constructed by IQ-TREE and RAxML
Locus-set	Top							Remaining								Top							Remaining								Top							Remaining
	No. zero branches			DRF			r	No. zero branches			DRF			r		No. zero branches			DRF			r	No. zero branches			DRF			r		No. zero branches			DRF			r	No. zero branches			DRF			r
	CNEE															Intron															UCE
0.1	6.6144	±	2.12615	1.6048	±	1.83044	0.406414	8.8673	±	2.62825	3.11378	±	2.77854	0.489649		1.37778	±	1.46526	0.255556	±	0.733266	0.33601	1.13009	±	1.46385	0.144266	±	0.593114	0.366322		0.474074	±	0.741415	0.044444	±	0.295909	0.175368	0.82329	±	1.01683	0.109121	±	0.533612	0.230832
0.2	6.8552	±	2.09074	1.78	±	1.91986	0.400203	9.08737	±	2.61104	3.25773	±	2.82844	0.479502		1.33889	±	1.53207	0.227778	±	0.718483	0.304198	1.10888	±	1.44525	0.137309	±	0.577638	0.381084		0.403704	±	0.687099	0.044444	±	0.295359	0.131076	0.883806	±	1.03962	0.117109	±	0.555533	0.232881
0.3	7.01467	±	2.08605	1.9088	±	2.01705	0.396145	9.33617	±	2.58772	3.41255	±	2.87585	0.46996		1.22778	±	1.4318	0.17037	±	0.633519	0.276213	1.12361	±	1.4791	0.14897	±	0.598699	0.401879		0.474074	±	0.778704	0.059259	±	0.339546	0.174333	0.921712	±	1.05002	0.121086	±	0.572766	0.234698
0.4	7.2222	±	2.09631	2.0504	±	2.0742	0.401813	9.58273	±	2.59085	3.56752	±	2.94639	0.463202		1.20278	±	1.43103	0.161111	±	0.621039	0.33252	1.12292	±	1.48774	0.151571	±	0.601526	0.384371		0.511111	±	0.774038	0.059259	±	0.339441	0.195206	0.970838	±	1.08367	0.131227	±	0.601931	0.229678
0.5	7.41328	±	2.14103	2.1712	±	2.13861	0.41281	9.86104	±	2.58071	3.74838	±	3.02322	0.453156		1.18889	±	1.40944	0.155556	±	0.598684	0.305246	1.12084	±	1.51933	0.155211	±	0.619934	0.416058		0.536296	±	0.779809	0.056296	±	0.331037	0.204728	1.03634	±	1.12021	0.148256	±	0.643948	0.222559
0.6	7.6012	±	2.20197	2.28347	±	2.21745	0.41752	10.1871	±	2.55059	3.97155	±	3.09851	0.444243		1.16111	±	1.42009	0.161111	±	0.608837	0.327971	1.14543	±	1.53178	0.146814	±	0.610175	0.413399		0.579012	±	0.804379	0.066667	±	0.359233	0.182802	1.09584	±	1.16246	0.155515	±	0.679175	0.23808
0.7	7.79554	±	2.25186	2.40594	±	2.29592	0.428319	10.5891	±	2.53078	4.24403	±	3.19847	0.429245		1.15952	±	1.42455	0.161905	±	0.616797	0.344827	1.14391	±	1.55774	0.140221	±	0.591597	0.407296		0.638095	±	0.862488	0.078307	±	0.388125	0.198669	1.12919	±	1.18446	0.157895	±	0.722338	0.245178
0.8	8.0112	±	2.32254	2.538	±	2.37452	0.439357	11.1105	±	2.49716	4.62554	±	3.35421	0.411562		1.13681	±	1.40832	0.158333	±	0.607973	0.330175	1.22652	±	1.67384	0.143646	±	0.61498	0.479598		0.666667	±	0.879169	0.083333	±	0.409004	0.2165	1.25442	±	1.25715	0.176678	±	0.797083	0.231012
0.9	8.27564	±	2.44055	2.70613	±	2.49552	0.460161	11.7963	±	2.46016	5.17315	±	3.5879	0.390831		1.12654	±	1.42272	0.155556	±	0.601008	0.335256	1.40659	±	1.78686	0.153846	±	0.679992	0.54844		0.714403	±	0.911169	0.088889	±	0.428014	0.212998	1.39865	±	1.39844	0.216216	±	0.965673	0.248059
1	8.64	±	3	2.96362	±	2.73664	0.504042									1.15483	±	1.46547	0.155383	±	0.609244	0.363592									0.788701	±	0.998216	0.102715	±	0.515273	0.23065
	C123															C12															C3
0.1	0.998138	±	1.1726	0.122905	±	0.525272	0.079126	1.60988	±	1.41515	0.224933	±	0.714275	0.270535		2.14711	±	1.71221	0.268156	±	0.774338	0.245995	5.49101	±	3.77907	1.28055	±	2.1937	0.554455		1.87151	±	1.50629	0.294227	±	0.903468	0.233471	2.28117	±	1.61348	0.338226	±	0.875012	0.290297
0.2	1.11359	±	1.21659	0.13594	±	0.539366	0.175283	1.65744	±	1.42751	0.234419	±	0.731396	0.269423		2.40224	±	1.85249	0.320298	±	0.838172	0.309493	5.84488	±	3.80294	1.39395	±	2.27983	0.545918		1.9013	±	1.50969	0.299814	±	0.890804	0.25487	2.32488	±	1.62035	0.342326	±	0.874558	0.291818
0.3	1.17753	±	1.22784	0.141527	±	0.541296	0.192069	1.70768	±	1.4453	0.24608	±	0.753537	0.271088		2.62135	±	1.9409	0.376164	±	0.910956	0.341973	6.24236	±	3.83002	1.52325	±	2.37772	0.536517		1.94476	±	1.51802	0.27933	±	0.851123	0.2677	2.36673	±	1.62842	0.357162	±	0.88822	0.288002
0.4	1.21648	±	1.24358	0.141527	±	0.537801	0.211844	1.76999	±	1.46137	0.263484	±	0.783559	0.26741		2.8757	±	2.03598	0.449721	±	1.05586	0.360978	6.67576	±	3.87882	1.66522	±	2.47721	0.529814		1.99209	±	1.51393	0.281192	±	0.834224	0.256967	2.40546	±	1.64677	0.368878	±	0.90426	0.295169
0.5	1.24097	±	1.2508	0.15121	±	0.556297	0.209988	1.85608	±	1.48094	0.27817	±	0.810994	0.273094		3.08715	±	2.15716	0.506518	±	1.11472	0.386963	7.2235	±	3.88472	1.85125	±	2.61097	0.516043		2.0067	±	1.52792	0.281564	±	0.823269	0.246709	2.47341	±	1.65116	0.386017	±	0.926486	0.30705
0.6	1.28367	±	1.26726	0.163873	±	0.592165	0.208604	1.94563	±	1.50385	0.290892	±	0.826654	0.28647		3.3324	±	2.31171	0.590937	±	1.2562	0.415998	7.88848	±	3.85977	2.06041	±	2.74604	0.504876		2.0329	±	1.53471	0.28802	±	0.828834	0.256633	2.55065	±	1.6638	0.402416	±	0.942688	0.30623
0.7	1.33067	±	1.29003	0.173982	±	0.610842	0.223461	2.05635	±	1.52506	0.309598	±	0.861255	0.285776		3.67039	±	2.56997	0.692205	±	1.40201	0.458595	8.61672	±	3.8224	2.31331	±	2.91701	0.487436		2.05853	±	1.53556	0.292099	±	0.827172	0.245897	2.66316	±	1.69055	0.43096	±	0.979357	0.33397
0.8	1.38035	±	1.30518	0.181564	±	0.625865	0.223269	2.21985	±	1.57714	0.346939	±	0.921347	0.304014		4.03445	±	2.79909	0.810987	±	1.57028	0.468691	9.62987	±	3.78254	2.6475	±	3.13604	0.495972		2.08752	±	1.54189	0.290503	±	0.818507	0.246245	2.84879	±	1.71734	0.506494	±	1.06583	0.347258
0.9	1.4401	±	1.3295	0.194082	±	0.653244	0.232379	2.51941	±	1.66391	0.399261	±	0.997923	0.329904		4.48003	±	3.1047	0.926547	±	1.6982	0.478737	11.2033	±	3.71973	3.43808	±	3.62225	0.498611		2.14049	±	1.55272	0.302504	±	0.835093	0.251314	3.13124	±	1.80518	0.613678	±	1.15811	0.386589
1	1.54875	±	1.40475	0.214738	±	0.698326	0.261581									5.15687	±	3.76197	1.17938	±	2.11739	0.561691									2.24023	±	1.60766	0.33383	±	0.87791	0.28497
DRF: Robinson-Foulds distance between topologies of gene trees constructed by IQ-TREE and RAxML
r: Pearson's correlation coefficient between the number of branches with zero length and the topological distance (DRF) between gene trees constructed by IQ-TREE and RAxML

## Sheet: tableS10
Table S10: Gene concordance factor (gCF) in locus-sets with different sequence divergence levels using IQ-TREE and RAxML
		CNEE							Intron							UCE							C123							C12							C3
Locus-set	Tree	Top			Remaining				Top			Remaining				Top			Remaining				Top			Remaining				Top			Remaining				Top			Remaining
		IQ-TREE	RAxML	Dif	IQ-TREE	RAxML	Dif		IQ-TREE	RAxML	Dif	IQ-TREE	RAxML	Dif		IQ-TREE	RAxML	Dif	IQ-TREE	RAxML	Dif		IQ-TREE	RAxML	Dif	IQ-TREE	RAxML	Dif		IQ-TREE	RAxML	Dif	IQ-TREE	RAxML	Dif		IQ-TREE	RAxML	Dif	IQ-TREE	RAxML	Dif
0.1	I	30.16	27.52	2.64	26.28	19.91	6.37		23.33	25.56	-2.23	34.09	34.71	-0.62		37.04	38.52	-1.48	38.6	39.82	-1.22		26.63	26.82	-0.19	33.47	33.04	0.43		28.12	30.17	-2.05	29.52	27.35	2.17		25.88	26.5736	-0.69357	32.11	33.5388	-1.42875
	II	29.76	26.64	3.12	24.07	17.29	6.78		44.44	43.33	1.11	32.43	31.63	0.8		30.37	28.89	1.48	30.62	29.8	0.82		47.11	46.93	0.18	33.78	33.6	0.18		38.73	39.85	-1.12	26.86	26.15	0.71		41.53	42.643	-1.11298	33.76	35.2622	-1.50217
	III	27.6	33.52	-5.92	22.44	35	-12.56		30.56	29.44	1.12	33.11	33.23	-0.12		32.59	32.59	0	30.46	30.21	0.25		25.33	24.95	0.38	30.31	30.99	-0.68		27.75	28.68	-0.93	25.84	28.24	-2.4		29.98	30.7834	-0.803448	29.87	31.1991	-1.32908
	Total	87.52	87.68	-0.16	72.79	72.2	0.59		98.33	98.33	0	99.63	99.57	0.06		100	100	0	99.68	99.83	-0.15		99.07	98.7	0.37	97.56	97.63	-0.07		94.6	98.7	-4.1	82.22	81.74	0.48		97.39	100	-2.61	95.74	100	-4.26
0.2	I	29.92	26.36	3.56	25.85	19.25	6.6		30	31.11	-1.11	33.77	34.47	-0.7		40	41.11	-1.11	38.06	39.34	-1.28		26.54	26.26	0.28	34.35	33.95	0.4		28.68	32.03	-3.35	29.56	26.53	3.03		27.47	28.2033	-0.733285	32.49	34.0067	-1.5167
	II	28.84	24.64	4.2	23.6	16.63	6.97		37.5	36.94	0.56	32.66	31.76	0.9		29.63	28.52	1.11	30.83	30.01	0.82		45.16	45.25	-0.09	32.6	32.35	0.25		35.94	36.41	-0.47	26.07	25.3	0.77		40.97	42.0637	-1.09366	32.93	34.4672	-1.53724
	III	27.48	35.4	-7.92	21.83	34.72	-12.89		31.11	30.28	0.83	33.29	33.5	-0.21		30.37	30.37	0	30.74	30.47	0.27		27	27	0	30.51	31.23	-0.72		28.03	27.75	0.28	25.53	28.42	-2.89		28.96	29.7331	-0.77306	30.12	31.5261	-1.40606
	Total	86.24	86.4	-0.16	71.28	70.6	0.68		98.61	98.33	0.28	99.72	99.73	-0.01		100	100	0	99.63	99.82	-0.19		98.7	98.51	0.19	97.46	97.53	-0.07		92.65	96.19	-3.54	81.16	80.25	0.91		97.4	100	-2.6	95.54	100	-4.46
0.3	I	29.6	25.6	4	25.41	18.57	6.84		30.37	31.3	-0.93	34.15	34.87	-0.72		35.8	38.02	-2.22	39.56	40.4	-0.84		28.12	28	0.12	34.79	34.31	0.48		29.98	31.28	-1.3	29.13	26.07	3.06		29.24	30.0978	-0.857787	32.45	34.0218	-1.57181
	II	28.19	22.96	5.23	23.13	16.21	6.92		35.93	35.37	0.56	32.65	31.7	0.95		31.6	29.88	1.72	30.17	29.65	0.52		42.58	42.71	-0.13	31.92	31.6	0.32		34.89	35.38	-0.49	25.11	24.16	0.95		39.23	40.3809	-1.15085	32.53	34.1057	-1.57568
	III	26.77	36.03	-9.26	21.33	34.35	-13.02		32.59	32.04	0.55	32.96	33.2	-0.24		32.59	32.1	0.49	29.85	29.75	0.1		28	27.87	0.13	30.59	31.46	-0.87		27.44	29.17	-1.73	25.43	27.9	-2.47		28.68	29.5214	-0.841359	30.4	31.8725	-1.47251
	Total	84.56	84.59	-0.03	69.87	69.13	0.74		98.89	98.71	0.18	99.76	99.77	-0.01		99.99	100	-0.01	99.58	99.8	-0.22		98.7	98.58	0.12	97.3	97.37	-0.07		92.31	95.83	-3.52	79.67	78.13	1.54		97.15	100	-2.85	95.38	100	-4.62
0.4	I	29.28	24.6	4.68	24.93	18.07	6.86		30.83	31.67	-0.84	34.47	35.21	-0.74		36.48	38.33	-1.85	39.73	40.58	-0.85		30.49	30.26	0.23	34.31	33.85	0.46		30.54	31.19	-0.65	28.61	25.26	3.35		30.73	31.6576	-0.927567	31.99	33.6241	-1.63413
	II	27.64	21.74	5.9	22.66	15.9	6.76		35.14	34.86	0.28	32.62	31.42	1.2		29.81	28.52	1.29	31.11	30.5	0.61		40.32	40.46	-0.14	31.65	31.25	0.4		33.52	33.8	-0.28	24.4	23.34	1.06		37.57	38.704	-1.13403	32.52	34.1812	-1.66121
	III	26.58	36.88	-10.3	20.55	33.51	-12.96		33.06	32.36	0.7	32.72	33.18	-0.46		33.7	33.15	0.55	28.68	28.68	0		27.84	27.84	0	31.12	32.08	-0.96		27.65	29.8	-2.15	24.95	27.28	-2.33		28.77	29.6384	-0.868405	30.63	32.1947	-1.56466
	Total	83.5	83.22	0.28	68.14	67.48	0.66		99.03	98.89	0.14	99.81	99.81	0		99.99	100	-0.01	99.52	99.76	-0.24		98.65	98.56	0.09	97.08	97.18	-0.1		91.71	94.79	-3.08	77.96	75.88	2.08		97.07	100	-2.93	95.14	100	-4.86
0.5	I	29.23	23.94	5.29	24.12	17.43	6.69		30.67	31.44	-0.77	35.37	36.14	-0.77		36	37.78	-1.78	40.84	41.57	-0.73		30.91	30.8	0.11	34.66	34.03	0.63		30.8	31.14	-0.34	27.97	24.14	3.83		30.73	31.6968	-0.966751	32.24	33.9869	-1.74693
	II	27.09	21.2	5.89	22.22	15.27	6.95		35.22	34.78	0.44	32.04	30.82	1.22		30.96	29.63	1.33	30.23	29.8	0.43		39.22	39.4	-0.18	31.02	30.46	0.56		32.85	32.66	0.19	23.24	22.39	0.85		37.36	38.5353	-1.17533	31.72	33.4388	-1.71875
	III	26.02	36.82	-10.8	19.92	32.91	-12.99		33.22	32.89	0.33	32.48	32.82	-0.34		32.89	32.59	0.3	28.49	28.34	0.15		28.68	28.53	0.15	30.94	32.24	-1.3		27.41	30.13	-2.72	24.66	26.44	-1.78		28.86	29.7679	-0.907922	30.9	32.5743	-1.67432
	Total	82.34	81.96	0.38	66.26	65.61	0.65		99.11	99.11	0	99.89	99.78	0.11		99.85	100	-0.15	99.56	99.71	-0.15		98.81	98.73	0.08	96.62	96.73	-0.11		91.06	93.93	-2.87	75.87	72.97	2.9		96.95	100	-3.05	94.86	100	-5.14
0.6	I	28.89	23.56	5.33	23.36	16.38	6.98		32.04	32.78	-0.74	34.49	35.32	-0.83		36.54	38.15	-1.61	41.23	41.95	-0.72		31.41	31.35	0.06	34.85	34.01	0.84		31.1	30.38	0.72	26.81	23.51	3.3		31.04	32	-0.96	32.16	34.1075	-1.94754
	II	26.73	20.76	5.97	21.54	14.46	7.08		34.35	33.89	0.46	32.55	31.16	1.39		31.23	30.12	1.11	29.66	29.11	0.55		37.71	37.74	-0.03	31.23	30.72	0.51		31.84	31.75	0.09	22.35	21.19	1.16		36.44	37.567	-1.12701	31.69	33.6091	-1.91908
	III	25.41	36.41	-11	19.3	32.54	-13.24		32.87	32.59	0.28	32.83	33.24	-0.41		31.98	31.6	0.38	28.75	28.75	0		29.64	29.64	0	30.07	31.51	-1.44		27.13	30.32	-3.19	24.4	25.23	-0.83		29.52	30.433	-0.91299	30.44	32.2834	-1.84338
	Total	81.03	80.73	0.3	64.2	63.38	0.82		99.26	99.26	0	99.87	99.72	0.15		99.75	99.87	-0.12	99.64	99.81	-0.17		98.76	98.73	0.03	96.15	96.24	-0.09		90.07	92.45	-2.38	73.56	69.93	3.63		97	100	-3	94.29	100	-5.71
0.7	I	28.46	22.9	5.56	22.54	15.53	7.01		31.9	32.62	-0.72	35.61	36.53	-0.92		37.14	38.41	-1.27	41.39	42.58	-1.19		32.08	31.92	0.16	34.43	33.56	0.87		30.94	29.72	1.22	25.76	22.79	2.97		30.97	31.9575	-0.987486	32.69	34.9401	-2.25015
	II	26.5	20.3	6.2	20.36	13.46	6.9		34.76	33.97	0.79	31	30.07	0.93		32.17	31.22	0.95	27.03	26.32	0.71		36.47	36.39	0.08	31.95	31.52	0.43		30.75	30.83	-0.08	21.73	19.81	1.92		35.83	36.9724	-1.14245	31.52	33.6896	-2.16961
	III	24.72	36.25	-11.53	18.89	31.65	-12.76		32.62	32.62	0	33.39	33.39	0		30.48	30.26	0.22	31.1	30.86	0.24		30.06	30.25	-0.19	29.23	30.71	-1.48		27.11	30.35	-3.24	23.53	23.47	0.06		30.11	31.0701	-0.960065	29.35	31.3702	-2.02024
	Total	79.68	79.45	0.23	61.79	60.64	1.15		99.28	99.21	0.07	100	99.99	0.01		99.79	99.89	-0.1	99.52	99.76	-0.24		98.61	98.56	0.05	95.61	95.79	-0.18		88.8	90.9	-2.1	71.02	66.07	4.95		96.91	100	-3.09	93.56	100	-6.44
0.8	I	27.96	22.18	5.78	21.59	14.76	6.83		32.64	33.4	-0.76	34.53	35.36	-0.83		37.87	39.17	-1.3	40.64	41.7	-1.06		32.33	32.12	0.21	34.6	33.58	1.02		30.42	29.66	0.76	25.23	19.57	5.66		31.01	32.1014	-1.09145	33.4	35.86	-2.46
	II	26.32	19.79	6.53	18.08	12.1	5.98		34.31	33.75	0.56	30.94	29.01	1.93		31.11	30.09	1.02	28.62	28.27	0.35		36.22	36.15	0.07	30.71	30.06	0.65		29.84	29.66	0.18	20.87	19.02	1.85		35.68	36.9358	-1.25582	29.96	32.1666	-2.20663
	III	24.2	36.09	-11.89	18.08	30.03	-11.95		32.43	32.15	0.28	34.53	35.64	-1.11		30.83	30.65	0.18	30.04	29.68	0.36		29.66	29.91	-0.25	30.43	32.28	-1.85		26.82	29.75	-2.93	22.91	22.45	0.46		29.91	30.9627	-1.05273	29.78	31.9734	-2.19337
	Total	78.48	78.06	0.42	57.75	56.89	0.86		99.38	99.3	0.08	100	100.01	-0.01		99.81	99.91	-0.1	99.3	99.65	-0.35		98.21	98.18	0.03	95.74	95.92	-0.18		87.08	89.07	-1.99	69.01	61.04	7.97		96.6	100	-3.4	93.14	100	-6.86
0.9	I	27.52	21.51	6.01	19.3	13.42	5.88		32.9	33.7	-0.8	34.07	34.62	-0.55		37.94	39.34	-1.4	42.57	42.57	0		32.9	32.61	0.29	31.79	30.68	1.11		30.25	29.09	1.16	21.63	14.6	7.03		31.55	32.7656	-1.2156	30.87	33.4019	-2.53186
	II	25.57	19.05	6.52	16.63	11.14	5.49		33.77	33.15	0.62	32.42	29.67	2.75		31.03	30.04	0.99	27.03	27.03	0		35.57	35.42	0.15	31.05	30.5	0.55		29.09	28.68	0.41	18.67	17.19	1.48		34.99	36.3381	-1.34815	30.5	33.0015	-2.50151
	III	30.78	35.65	-4.87	29.73	27.99	1.74		32.78	32.53	0.25	33.52	35.71	-2.19		30.78	30.45	0.33	29.73	30.41	-0.68		29.63	30.04	-0.41	31.42	33.46	-2.04		26.4	29.48	-3.08	22.74	17.56	5.18		29.75	30.8963	-1.14625	31.05	33.5966	-2.54662
	Total	83.87	76.21	7.66	65.66	52.55	13.11		99.45	99.38	0.07	100.01	100	0.01		99.75	99.83	-0.08	99.33	100.01	-0.68		98.1	98.07	0.03	94.26	94.64	-0.38		85.74	87.25	-1.51	63.04	49.35	13.69		96.29	100	-3.71	92.42	100	-7.58
1	I	26.66	20.67	5.99					33.02	33.8	-0.78					38.44	39.69	-1.25					32.79	32.42	0.37					29.38	27.63	1.75					31.48	31.34	0.14
	II	24.64	18.22	6.42					33.63	32.8	0.83					30.59	29.71	0.88					35.11	34.93	0.18					28.04	27.52	0.52					34.54	34.05	0.49
	III	22.95	34.85	-11.9					32.85	32.85	0					30.67	30.45	0.22					29.81	30.39	-0.58					26.03	28.28	-2.25					29.88	30.76	-0.88
	Total	74.25	73.74	0.51					99.5	99.45	0.05					99.7	99.85	-0.15					97.71	97.74	-0.03					83.45	83.43	0.02					92.47	96.15	-3.68

[truncated: 6 more sheets: tableS11, table S12, table S13, table S14, table S15, Table S16]
